# Supplementary material for: Synergistic effects of temperature and light on photoprotection in the model diatom Phaeodactylum tricornutum
Source: Physiol Plant. 2025 Jan 15;177(1):e70039. doi: 10.1111/ppl.70039 (PMC11733657; doi:10.1111/ppl.70039)
Supplement: Supplementary file 1 — Appendix S1: Raw PAM data generated for the NPQ induction‐recovery assays (Fig. 1‐2). In order, columns represent: file_index: unique number assigned to each original data file; Date: date of the experiment; Time: relative sampling time (s); Temperature: temperature variable in°C indicating standard assays (5‐35) or the assays with temperature switch (“20 to 35” or “35 to 20”); Replicate: unique text assigned to each replicate; pulseN: number automatically assigned to each pulse; PAR: corresponding PAR in μmol photons m‐2 s‐1; Time_abs: absolute sampling time (ms); F: Fo or F; Fm': Fm or Fm'; Culture: unique text assigned to each culture (wt = wt; zep3 = zep3 KO; vde = vde KO). [file PPL-177-e70039-s001.csv]

file_index	Date	Time	Temperature	Replicate	pulseN	PAR	Time_abs	F	Fm'	Culture
1	25.04.24	-1800	10	R1	1	0	74146	0.2255	0.4353	wt
1	25.04.24	-1800	10	R1	1	0	74146	0.2824	0.5353	zep3
1	25.04.24	-1800	10	R1	1	0	74146	0.2623	0.5147	vde
1	25.04.24	0	10	R1	2	0	75999	0.2529	0.4676	wt
1	25.04.24	0	10	R1	2	0	75999	0.3142	0.5882	zep3
1	25.04.24	0	10	R1	2	0	75999	0.2873	0.5544	vde
1	25.04.24	30	10	R1	3	509	76042	0.4623	0.4642	wt
1	25.04.24	30	10	R1	3	509	76042	0.575	0.5799	zep3
1	25.04.24	30	10	R1	3	509	76042	0.5436	0.5515	vde
1	25.04.24	50	10	R1	4	509	76062	0.4676	0.4701	wt
1	25.04.24	50	10	R1	4	509	76062	0.5868	0.5902	zep3
1	25.04.24	50	10	R1	4	509	76062	0.5608	0.5691	vde
1	25.04.24	70	10	R1	5	509	76083	0.4353	0.4392	wt
1	25.04.24	70	10	R1	5	509	76083	0.5583	0.5637	zep3
1	25.04.24	70	10	R1	5	509	76083	0.5525	0.5637	vde
1	25.04.24	90	10	R1	6	509	76103	0.3838	0.3877	wt
1	25.04.24	90	10	R1	6	509	76103	0.5074	0.5093	zep3
1	25.04.24	90	10	R1	6	509	76103	0.5456	0.5505	vde
1	25.04.24	110	10	R1	7	509	76123	0.3314	0.3338	wt
1	25.04.24	110	10	R1	7	509	76123	0.4456	0.4515	zep3
1	25.04.24	110	10	R1	7	509	76123	0.5368	0.5441	vde
1	25.04.24	130	10	R1	8	509	76144	0.2897	0.2936	wt
1	25.04.24	130	10	R1	8	509	76144	0.3971	0.402	zep3
1	25.04.24	130	10	R1	8	509	76144	0.5348	0.5382	vde
1	25.04.24	150	10	R1	9	509	76164	0.2598	0.2657	wt
1	25.04.24	150	10	R1	9	509	76164	0.3588	0.3647	zep3
1	25.04.24	150	10	R1	9	509	76164	0.5309	0.5373	vde
1	25.04.24	170	10	R1	10	509	76184	0.2402	0.2441	wt
1	25.04.24	170	10	R1	10	509	76184	0.3304	0.3363	zep3
1	25.04.24	170	10	R1	10	509	76184	0.526	0.5338	vde
1	25.04.24	190	10	R1	11	509	76204	0.227	0.2319	wt
1	25.04.24	190	10	R1	11	509	76204	0.3083	0.3147	zep3
1	25.04.24	190	10	R1	11	509	76204	0.524	0.5304	vde
1	25.04.24	210	10	R1	12	509	76225	0.2196	0.224	wt
1	25.04.24	210	10	R1	12	509	76225	0.2941	0.2995	zep3
1	25.04.24	210	10	R1	12	509	76225	0.5206	0.525	vde
1	25.04.24	230	10	R1	13	509	76245	0.2127	0.2181	wt
1	25.04.24	230	10	R1	13	509	76245	0.2833	0.2897	zep3
1	25.04.24	230	10	R1	13	509	76245	0.5152	0.5225	vde
1	25.04.24	250	10	R1	14	509	76265	0.2083	0.2132	wt
1	25.04.24	250	10	R1	14	509	76265	0.275	0.2814	zep3
1	25.04.24	250	10	R1	14	509	76265	0.5108	0.5186	vde
1	25.04.24	270	10	R1	15	509	76286	0.2054	0.2103	wt
1	25.04.24	270	10	R1	15	509	76286	0.2686	0.2745	zep3
1	25.04.24	270	10	R1	15	509	76286	0.5064	0.5123	vde
1	25.04.24	290	10	R1	16	509	76306	0.2029	0.2069	wt
1	25.04.24	290	10	R1	16	509	76306	0.2632	0.2711	zep3
1	25.04.24	290	10	R1	16	509	76306	0.5015	0.5064	vde
1	25.04.24	310	10	R1	17	509	76326	0.201	0.2054	wt
1	25.04.24	310	10	R1	17	509	76326	0.2598	0.2642	zep3
1	25.04.24	310	10	R1	17	509	76326	0.4971	0.5025	vde
1	25.04.24	330	10	R1	18	509	76346	0.199	0.2025	wt
1	25.04.24	330	10	R1	18	509	76346	0.2564	0.2627	zep3
1	25.04.24	330	10	R1	18	509	76346	0.4922	0.4985	vde
1	25.04.24	350	10	R1	19	28	76367	0.152	0.225	wt
1	25.04.24	350	10	R1	19	28	76367	0.2005	0.2882	zep3
1	25.04.24	350	10	R1	19	28	76367	0.3108	0.4926	vde
1	25.04.24	370	10	R1	20	28	76387	0.1569	0.2324	wt
1	25.04.24	370	10	R1	20	28	76387	0.1966	0.2873	zep3
1	25.04.24	370	10	R1	20	28	76387	0.3015	0.4882	vde
1	25.04.24	390	10	R1	21	28	76407	0.1637	0.2451	wt
1	25.04.24	390	10	R1	21	28	76407	0.1956	0.2877	zep3
1	25.04.24	390	10	R1	21	28	76407	0.298	0.4877	vde
1	25.04.24	410	10	R1	22	28	76428	0.1725	0.2598	wt
1	25.04.24	410	10	R1	22	28	76428	0.1936	0.2877	zep3
1	25.04.24	410	10	R1	22	28	76428	0.2941	0.4848	vde
1	25.04.24	430	10	R1	23	28	76448	0.1809	0.2765	wt
1	25.04.24	430	10	R1	23	28	76448	0.1941	0.2863	zep3
1	25.04.24	430	10	R1	23	28	76448	0.2907	0.4828	vde
1	25.04.24	450	10	R1	24	28	76468	0.1926	0.2971	wt
1	25.04.24	450	10	R1	24	28	76468	0.1936	0.2863	zep3
1	25.04.24	450	10	R1	24	28	76468	0.2892	0.4824	vde
1	25.04.24	470	10	R1	25	28	76488	0.2	0.3142	wt
1	25.04.24	470	10	R1	25	28	76488	0.1931	0.2858	zep3
1	25.04.24	470	10	R1	25	28	76488	0.2873	0.4794	vde
1	25.04.24	490	10	R1	26	28	76509	0.2103	0.3299	wt
1	25.04.24	490	10	R1	26	28	76509	0.1917	0.2858	zep3
1	25.04.24	490	10	R1	26	28	76509	0.2858	0.4779	vde
1	25.04.24	510	10	R1	27	28	76529	0.2176	0.3446	wt
1	25.04.24	510	10	R1	27	28	76529	0.1931	0.2843	zep3
1	25.04.24	510	10	R1	27	28	76529	0.2853	0.4775	vde
1	25.04.24	530	10	R1	28	28	76549	0.2255	0.3564	wt
1	25.04.24	530	10	R1	28	28	76549	0.1926	0.2828	zep3
1	25.04.24	530	10	R1	28	28	76549	0.2853	0.4745	vde
1	25.04.24	550	10	R1	29	28	76569	0.2294	0.3627	wt
1	25.04.24	550	10	R1	29	28	76569	0.1907	0.2809	zep3
1	25.04.24	550	10	R1	29	28	76569	0.2833	0.476	vde
1	25.04.24	570	10	R1	30	28	76590	0.2338	0.3721	wt
1	25.04.24	570	10	R1	30	28	76590	0.1902	0.2804	zep3
1	25.04.24	570	10	R1	30	28	76590	0.2833	0.474	vde
1	25.04.24	590	10	R1	31	28	76610	0.2363	0.3784	wt
1	25.04.24	590	10	R1	31	28	76610	0.1907	0.2804	zep3
1	25.04.24	590	10	R1	31	28	76610	0.2819	0.4745	vde
1	25.04.24	610	10	R1	32	28	76630	0.2377	0.3824	wt
1	25.04.24	610	10	R1	32	28	76630	0.1917	0.2809	zep3
1	25.04.24	610	10	R1	32	28	76630	0.2819	0.473	vde
1	25.04.24	630	10	R1	33	28	76651	0.2402	0.3868	wt
1	25.04.24	630	10	R1	33	28	76651	0.1897	0.2794	zep3
1	25.04.24	630	10	R1	33	28	76651	0.2794	0.4716	vde
1	25.04.24	650	10	R1	34	28	76671	0.2412	0.3887	wt
1	25.04.24	650	10	R1	34	28	76671	0.1897	0.2799	zep3
1	25.04.24	650	10	R1	34	28	76671	0.2799	0.4701	vde
1	25.04.24	670	10	R1	35	28	76691	0.2412	0.3897	wt
1	25.04.24	670	10	R1	35	28	76691	0.1897	0.2804	zep3
1	25.04.24	670	10	R1	35	28	76691	0.2784	0.4711	vde
1	25.04.24	690	10	R1	36	28	76711	0.2417	0.3931	wt
1	25.04.24	690	10	R1	36	28	76711	0.1902	0.2804	zep3
1	25.04.24	690	10	R1	36	28	76711	0.2789	0.4721	vde
1	25.04.24	710	10	R1	37	28	76732	0.2412	0.3931	wt
1	25.04.24	710	10	R1	37	28	76732	0.1907	0.2804	zep3
1	25.04.24	710	10	R1	37	28	76732	0.2809	0.4701	vde
1	25.04.24	730	10	R1	38	28	76752	0.2412	0.3941	wt
1	25.04.24	730	10	R1	38	28	76752	0.1897	0.2804	zep3
1	25.04.24	730	10	R1	38	28	76752	0.2799	0.4711	vde
1	25.04.24	750	10	R1	39	28	76772	0.2407	0.3936	wt
1	25.04.24	750	10	R1	39	28	76772	0.1902	0.2789	zep3
1	25.04.24	750	10	R1	39	28	76772	0.2799	0.4686	vde
1	25.04.24	770	10	R1	40	28	76793	0.2407	0.4373	wt
1	25.04.24	770	10	R1	40	28	76793	0.1902	0.3098	zep3
1	25.04.24	770	10	R1	40	28	76793	0.2789	0.5201	vde
1	25.04.24	790	10	R1	41	28	76813	0.2402	0.3936	wt
1	25.04.24	790	10	R1	41	28	76813	0.1912	0.2799	zep3
1	25.04.24	790	10	R1	41	28	76813	0.2789	0.4686	vde
1	25.04.24	810	10	R1	42	28	76833	0.2402	0.3922	wt
1	25.04.24	810	10	R1	42	28	76833	0.1902	0.2775	zep3
1	25.04.24	810	10	R1	42	28	76833	0.2784	0.4691	vde
1	25.04.24	830	10	R1	43	28	76853	0.2387	0.3922	wt
1	25.04.24	830	10	R1	43	28	76853	0.1907	0.277	zep3
1	25.04.24	830	10	R1	43	28	76853	0.2784	0.4652	vde
1	25.04.24	850	10	R1	44	28	76874	0.2392	0.3917	wt
1	25.04.24	850	10	R1	44	28	76874	0.1917	0.277	zep3
1	25.04.24	850	10	R1	44	28	76874	0.2804	0.4662	vde
1	25.04.24	870	10	R1	45	28	76894	0.2397	0.3917	wt
1	25.04.24	870	10	R1	45	28	76894	0.1887	0.2765	zep3
1	25.04.24	870	10	R1	45	28	76894	0.2775	0.4672	vde
1	25.04.24	890	10	R1	46	28	76914	0.2377	0.3897	wt
1	25.04.24	890	10	R1	46	28	76914	0.1912	0.2779	zep3
1	25.04.24	890	10	R1	46	28	76914	0.2799	0.4662	vde
1	25.04.24	910	10	R1	47	28	76935	0.2373	0.3897	wt
1	25.04.24	910	10	R1	47	28	76935	0.1892	0.2779	zep3
1	25.04.24	910	10	R1	47	28	76935	0.277	0.4676	vde
1	25.04.24	930	10	R1	48	28	76955	0.2377	0.3873	wt
1	25.04.24	930	10	R1	48	28	76955	0.1902	0.276	zep3
1	25.04.24	930	10	R1	48	28	76955	0.2789	0.4657	vde
1	25.04.24	950	10	R1	49	28	76975	0.2368	0.3868	wt
1	25.04.24	950	10	R1	49	28	76975	0.1882	0.276	zep3
1	25.04.24	950	10	R1	49	28	76975	0.2779	0.4652	vde
1	25.04.24	970	10	R1	50	28	76995	0.2358	0.3848	wt
1	25.04.24	970	10	R1	50	28	76995	0.1907	0.2765	zep3
1	25.04.24	970	10	R1	50	28	76995	0.2784	0.4657	vde
1	25.04.24	990	10	R1	51	28	77016	0.2368	0.3838	wt
1	25.04.24	990	10	R1	51	28	77016	0.1902	0.277	zep3
1	25.04.24	990	10	R1	51	28	77016	0.2789	0.4652	vde
1	25.04.24	1010	10	R1	52	28	77037	0.2353	0.3833	wt
1	25.04.24	1010	10	R1	52	28	77037	0.1897	0.2765	zep3
1	25.04.24	1010	10	R1	52	28	77037	0.2779	0.4647	vde
1	25.04.24	1030	10	R1	53	28	77057	0.2338	0.3814	wt
1	25.04.24	1030	10	R1	53	28	77057	0.1902	0.275	zep3
1	25.04.24	1030	10	R1	53	28	77057	0.2784	0.4637	vde
1	25.04.24	1050	10	R1	54	28	77077	0.2319	0.3804	wt
1	25.04.24	1050	10	R1	54	28	77077	0.1897	0.275	zep3
1	25.04.24	1050	10	R1	54	28	77077	0.2775	0.4627	vde
1	25.04.24	1070	10	R1	55	28	77098	0.2319	0.3765	wt
1	25.04.24	1070	10	R1	55	28	77098	0.1892	0.2745	zep3
1	25.04.24	1070	10	R1	55	28	77098	0.2794	0.4627	vde
1	25.04.24	1090	10	R1	56	28	77118	0.2319	0.3755	wt
1	25.04.24	1090	10	R1	56	28	77118	0.1897	0.2735	zep3
1	25.04.24	1090	10	R1	56	28	77118	0.2804	0.4637	vde
1	25.04.24	1110	10	R1	57	28	77138	0.2324	0.3745	wt
1	25.04.24	1110	10	R1	57	28	77138	0.1877	0.2725	zep3
1	25.04.24	1110	10	R1	57	28	77138	0.2799	0.4642	vde
1	25.04.24	1130	10	R1	58	28	77159	0.2294	0.3721	wt
1	25.04.24	1130	10	R1	58	28	77159	0.1873	0.2725	zep3
1	25.04.24	1130	10	R1	58	28	77159	0.2779	0.4657	vde
1	25.04.24	1150	10	R1	59	28	77179	0.2299	0.3691	wt
1	25.04.24	1150	10	R1	59	28	77179	0.1868	0.2716	zep3
1	25.04.24	1150	10	R1	59	28	77179	0.2794	0.4657	vde
1	25.04.24	1170	10	R1	60	28	77199	0.227	0.3667	wt
1	25.04.24	1170	10	R1	60	28	77199	0.1868	0.2701	zep3
1	25.04.24	1170	10	R1	60	28	77199	0.2789	0.4632	vde
1	25.04.24	1190	10	R1	61	28	77219	0.2279	0.3647	wt
1	25.04.24	1190	10	R1	61	28	77219	0.1873	0.2701	zep3
1	25.04.24	1190	10	R1	61	28	77219	0.2794	0.4632	vde
1	25.04.24	1210	10	R1	62	28	77240	0.226	0.3608	wt
1	25.04.24	1210	10	R1	62	28	77240	0.1858	0.2691	zep3
1	25.04.24	1210	10	R1	62	28	77240	0.2784	0.4627	vde
1	25.04.24	1230	10	R1	63	28	77260	0.225	0.3603	wt
1	25.04.24	1230	10	R1	63	28	77260	0.1858	0.2701	zep3
1	25.04.24	1230	10	R1	63	28	77260	0.2799	0.4613	vde
38	30.04.24	-1800	10	R2	1	0	65372	0.2309	0.4534	wt
38	30.04.24	-1800	10	R2	1	0	65372	0.2985	0.577	zep3
38	30.04.24	-1800	10	R2	1	0	65372	0.2466	0.4971	vde
38	30.04.24	0	10	R2	2	0	67290	0.2583	0.4775	wt
38	30.04.24	0	10	R2	2	0	67290	0.3275	0.6088	zep3
38	30.04.24	0	10	R2	2	0	67290	0.2799	0.5328	vde
38	30.04.24	30	10	R2	3	509	67326	0.4657	0.4755	wt
38	30.04.24	30	10	R2	3	509	67326	0.5912	0.6044	zep3
38	30.04.24	30	10	R2	3	509	67326	0.5162	0.5309	vde
38	30.04.24	50	10	R2	4	509	67346	0.4858	0.4882	wt
38	30.04.24	50	10	R2	4	509	67346	0.6127	0.6172	zep3
38	30.04.24	50	10	R2	4	509	67346	0.5475	0.5539	vde
38	30.04.24	70	10	R2	5	509	67366	0.4637	0.4662	wt
38	30.04.24	70	10	R2	5	509	67366	0.5892	0.5951	zep3
38	30.04.24	70	10	R2	5	509	67366	0.5363	0.5436	vde
38	30.04.24	90	10	R2	6	509	67386	0.4275	0.4299	wt
38	30.04.24	90	10	R2	6	509	67386	0.5544	0.5554	zep3
38	30.04.24	90	10	R2	6	509	67386	0.5279	0.5333	vde
38	30.04.24	110	10	R2	7	509	67407	0.3843	0.3877	wt
38	30.04.24	110	10	R2	7	509	67407	0.5069	0.5074	zep3
38	30.04.24	110	10	R2	7	509	67407	0.5191	0.5265	vde
38	30.04.24	130	10	R2	8	509	67427	0.3431	0.3475	wt
38	30.04.24	130	10	R2	8	509	67427	0.4564	0.4588	zep3
38	30.04.24	130	10	R2	8	509	67427	0.5147	0.5235	vde
38	30.04.24	150	10	R2	9	509	67447	0.3113	0.3127	wt
38	30.04.24	150	10	R2	9	509	67447	0.4137	0.4132	zep3
38	30.04.24	150	10	R2	9	509	67447	0.5127	0.5152	vde
38	30.04.24	170	10	R2	10	509	67468	0.2843	0.2882	wt
38	30.04.24	170	10	R2	10	509	67468	0.3789	0.3838	zep3
38	30.04.24	170	10	R2	10	509	67468	0.5054	0.5142	vde
38	30.04.24	190	10	R2	11	509	67488	0.2676	0.2696	wt
38	30.04.24	190	10	R2	11	509	67488	0.3578	0.3588	zep3
38	30.04.24	190	10	R2	11	509	67488	0.5044	0.5103	vde
38	30.04.24	210	10	R2	12	509	67508	0.2539	0.2578	wt
38	30.04.24	210	10	R2	12	509	67508	0.3392	0.3446	zep3
38	30.04.24	210	10	R2	12	509	67508	0.5005	0.5069	vde
38	30.04.24	230	10	R2	13	509	67528	0.2461	0.25	wt
38	30.04.24	230	10	R2	13	509	67528	0.3245	0.3299	zep3
38	30.04.24	230	10	R2	13	509	67528	0.4956	0.5034	vde
38	30.04.24	250	10	R2	14	509	67549	0.2387	0.2441	wt
38	30.04.24	250	10	R2	14	509	67549	0.3137	0.3167	zep3
38	30.04.24	250	10	R2	14	509	67549	0.4936	0.4971	vde
38	30.04.24	270	10	R2	15	509	67569	0.2348	0.2387	wt
38	30.04.24	270	10	R2	15	509	67569	0.3044	0.3093	zep3
38	30.04.24	270	10	R2	15	509	67569	0.4868	0.4941	vde
38	30.04.24	290	10	R2	16	509	67589	0.2299	0.2338	wt
38	30.04.24	290	10	R2	16	509	67589	0.2975	0.301	zep3
38	30.04.24	290	10	R2	16	509	67589	0.4863	0.4912	vde
38	30.04.24	310	10	R2	17	509	67609	0.226	0.2314	wt
38	30.04.24	310	10	R2	17	509	67609	0.2922	0.2946	zep3
38	30.04.24	310	10	R2	17	509	67609	0.4833	0.4877	vde
38	30.04.24	330	10	R2	18	509	67630	0.223	0.2275	wt
38	30.04.24	330	10	R2	18	509	67630	0.2868	0.2917	zep3
38	30.04.24	330	10	R2	18	509	67630	0.4799	0.4858	vde
38	30.04.24	350	10	R2	19	28	67650	0.1779	0.2564	wt
38	30.04.24	350	10	R2	19	28	67650	0.2265	0.3304	zep3
38	30.04.24	350	10	R2	19	28	67650	0.3113	0.4804	vde
38	30.04.24	370	10	R2	20	28	67670	0.1814	0.2637	wt
38	30.04.24	370	10	R2	20	28	67670	0.2235	0.3319	zep3
38	30.04.24	370	10	R2	20	28	67670	0.302	0.477	vde
38	30.04.24	390	10	R2	21	28	67691	0.1843	0.2721	wt
38	30.04.24	390	10	R2	21	28	67691	0.2211	0.3319	zep3
38	30.04.24	390	10	R2	21	28	67691	0.298	0.476	vde
38	30.04.24	410	10	R2	22	28	67711	0.1882	0.2819	wt
38	30.04.24	410	10	R2	22	28	67711	0.2206	0.3314	zep3
38	30.04.24	410	10	R2	22	28	67711	0.2961	0.4765	vde
38	30.04.24	430	10	R2	23	28	67731	0.1941	0.2887	wt
38	30.04.24	430	10	R2	23	28	67731	0.2211	0.3279	zep3
38	30.04.24	430	10	R2	23	28	67731	0.2931	0.4721	vde
38	30.04.24	450	10	R2	24	28	67751	0.1985	0.2961	wt
38	30.04.24	450	10	R2	24	28	67751	0.2186	0.3279	zep3
38	30.04.24	450	10	R2	24	28	67751	0.2897	0.4706	vde
38	30.04.24	470	10	R2	25	28	67772	0.2025	0.3039	wt
38	30.04.24	470	10	R2	25	28	67772	0.2191	0.3265	zep3
38	30.04.24	470	10	R2	25	28	67772	0.2907	0.4676	vde
38	30.04.24	490	10	R2	26	28	67792	0.2064	0.3132	wt
38	30.04.24	490	10	R2	26	28	67792	0.2172	0.3279	zep3
38	30.04.24	490	10	R2	26	28	67792	0.2868	0.4676	vde
38	30.04.24	510	10	R2	27	28	67812	0.2123	0.3201	wt
38	30.04.24	510	10	R2	27	28	67812	0.2172	0.325	zep3
38	30.04.24	510	10	R2	27	28	67812	0.2853	0.4662	vde
38	30.04.24	530	10	R2	28	28	67833	0.2157	0.3279	wt
38	30.04.24	530	10	R2	28	28	67833	0.2176	0.3245	zep3
38	30.04.24	530	10	R2	28	28	67833	0.2853	0.4632	vde
38	30.04.24	550	10	R2	29	28	67853	0.2201	0.3338	wt
38	30.04.24	550	10	R2	29	28	67853	0.2181	0.323	zep3
38	30.04.24	550	10	R2	29	28	67853	0.2833	0.4623	vde
38	30.04.24	570	10	R2	30	28	67873	0.224	0.3412	wt
38	30.04.24	570	10	R2	30	28	67873	0.2181	0.324	zep3
38	30.04.24	570	10	R2	30	28	67873	0.2819	0.4598	vde
38	30.04.24	590	10	R2	31	28	67893	0.2265	0.3505	wt
38	30.04.24	590	10	R2	31	28	67893	0.2181	0.325	zep3
38	30.04.24	590	10	R2	31	28	67893	0.2804	0.4593	vde
38	30.04.24	610	10	R2	32	28	67914	0.2299	0.3559	wt
38	30.04.24	610	10	R2	32	28	67914	0.2181	0.3235	zep3
38	30.04.24	610	10	R2	32	28	67914	0.2809	0.4598	vde
38	30.04.24	630	10	R2	33	28	67934	0.2333	0.3613	wt
38	30.04.24	630	10	R2	33	28	67934	0.2181	0.3225	zep3
38	30.04.24	630	10	R2	33	28	67934	0.2789	0.4569	vde
38	30.04.24	650	10	R2	34	28	67954	0.2358	0.3647	wt
38	30.04.24	650	10	R2	34	28	67954	0.2172	0.3221	zep3
38	30.04.24	650	10	R2	34	28	67954	0.2779	0.4559	vde
38	30.04.24	670	10	R2	35	28	67974	0.2368	0.3696	wt
38	30.04.24	670	10	R2	35	28	67974	0.2172	0.3211	zep3
38	30.04.24	670	10	R2	35	28	67974	0.277	0.4554	vde
38	30.04.24	690	10	R2	36	28	67995	0.2387	0.3745	wt
38	30.04.24	690	10	R2	36	28	67995	0.2176	0.3216	zep3
38	30.04.24	690	10	R2	36	28	67995	0.276	0.4549	vde
38	30.04.24	710	10	R2	37	28	68015	0.2402	0.3779	wt
38	30.04.24	710	10	R2	37	28	68015	0.2181	0.3191	zep3
38	30.04.24	710	10	R2	37	28	68015	0.2775	0.4554	vde
38	30.04.24	730	10	R2	38	28	68035	0.2426	0.3794	wt
38	30.04.24	730	10	R2	38	28	68035	0.2176	0.3216	zep3
38	30.04.24	730	10	R2	38	28	68035	0.277	0.4554	vde
38	30.04.24	750	10	R2	39	28	68056	0.2431	0.3819	wt
38	30.04.24	750	10	R2	39	28	68056	0.2181	0.3221	zep3
38	30.04.24	750	10	R2	39	28	68056	0.2779	0.4549	vde
38	30.04.24	770	10	R2	40	28	68076	0.2456	0.3848	wt
38	30.04.24	770	10	R2	40	28	68076	0.2167	0.3206	zep3
38	30.04.24	770	10	R2	40	28	68076	0.2765	0.4569	vde
38	30.04.24	790	10	R2	41	28	68096	0.2446	0.3868	wt
38	30.04.24	790	10	R2	41	28	68096	0.2157	0.3181	zep3
38	30.04.24	790	10	R2	41	28	68096	0.277	0.4525	vde
38	30.04.24	810	10	R2	42	28	68116	0.2436	0.3863	wt
38	30.04.24	810	10	R2	42	28	68116	0.2157	0.3186	zep3
38	30.04.24	810	10	R2	42	28	68116	0.275	0.452	vde
38	30.04.24	830	10	R2	43	28	68137	0.2456	0.3858	wt
38	30.04.24	830	10	R2	43	28	68137	0.2172	0.3196	zep3
38	30.04.24	830	10	R2	43	28	68137	0.2755	0.45	vde
38	30.04.24	850	10	R2	44	28	68157	0.2441	0.3887	wt
38	30.04.24	850	10	R2	44	28	68157	0.2167	0.3196	zep3
38	30.04.24	850	10	R2	44	28	68157	0.274	0.4505	vde
38	30.04.24	870	10	R2	45	28	68177	0.2456	0.3887	wt
38	30.04.24	870	10	R2	45	28	68177	0.2181	0.3196	zep3
38	30.04.24	870	10	R2	45	28	68177	0.275	0.45	vde
38	30.04.24	890	10	R2	46	28	68198	0.2471	0.3907	wt
38	30.04.24	890	10	R2	46	28	68198	0.2167	0.3201	zep3
38	30.04.24	890	10	R2	46	28	68198	0.2735	0.449	vde
38	30.04.24	910	10	R2	47	28	68218	0.2451	0.3917	wt
38	30.04.24	910	10	R2	47	28	68218	0.2172	0.3172	zep3
38	30.04.24	910	10	R2	47	28	68218	0.274	0.4495	vde
38	30.04.24	930	10	R2	48	28	68238	0.2456	0.3897	wt
38	30.04.24	930	10	R2	48	28	68238	0.2162	0.3172	zep3
38	30.04.24	930	10	R2	48	28	68238	0.274	0.4471	vde
38	30.04.24	950	10	R2	49	28	68258	0.2456	0.3892	wt
38	30.04.24	950	10	R2	49	28	68258	0.2176	0.3176	zep3
38	30.04.24	950	10	R2	49	28	68258	0.2755	0.4471	vde
38	30.04.24	970	10	R2	50	28	68279	0.2441	0.3907	wt
38	30.04.24	970	10	R2	50	28	68279	0.2172	0.3186	zep3
38	30.04.24	970	10	R2	50	28	68279	0.275	0.45	vde
38	30.04.24	990	10	R2	51	28	68299	0.2441	0.3912	wt
38	30.04.24	990	10	R2	51	28	68299	0.2167	0.3172	zep3
38	30.04.24	990	10	R2	51	28	68299	0.2745	0.448	vde
38	30.04.24	1010	10	R2	52	28	68319	0.2461	0.3892	wt
38	30.04.24	1010	10	R2	52	28	68319	0.2162	0.3167	zep3
38	30.04.24	1010	10	R2	52	28	68319	0.2755	0.4461	vde
38	30.04.24	1030	10	R2	53	28	68340	0.2461	0.3877	wt
38	30.04.24	1030	10	R2	53	28	68340	0.2167	0.3162	zep3
38	30.04.24	1030	10	R2	53	28	68340	0.2735	0.4451	vde
38	30.04.24	1050	10	R2	54	28	68360	0.2446	0.3897	wt
38	30.04.24	1050	10	R2	54	28	68360	0.2176	0.3172	zep3
38	30.04.24	1050	10	R2	54	28	68360	0.2735	0.4466	vde
38	30.04.24	1070	10	R2	55	28	68380	0.2446	0.3892	wt
38	30.04.24	1070	10	R2	55	28	68380	0.2167	0.3172	zep3
38	30.04.24	1070	10	R2	55	28	68380	0.2725	0.4456	vde
38	30.04.24	1090	10	R2	56	28	68400	0.2451	0.3868	wt
38	30.04.24	1090	10	R2	56	28	68400	0.2176	0.3167	zep3
38	30.04.24	1090	10	R2	56	28	68400	0.274	0.4456	vde
38	30.04.24	1110	10	R2	57	28	68421	0.2436	0.3868	wt
38	30.04.24	1110	10	R2	57	28	68421	0.2162	0.3167	zep3
38	30.04.24	1110	10	R2	57	28	68421	0.273	0.4441	vde
38	30.04.24	1130	10	R2	58	28	68441	0.2431	0.3858	wt
38	30.04.24	1130	10	R2	58	28	68441	0.2167	0.3162	zep3
38	30.04.24	1130	10	R2	58	28	68441	0.2735	0.4451	vde
38	30.04.24	1150	10	R2	59	28	68461	0.2436	0.3838	wt
38	30.04.24	1150	10	R2	59	28	68461	0.2181	0.3172	zep3
38	30.04.24	1150	10	R2	59	28	68461	0.2721	0.4446	vde
38	30.04.24	1170	10	R2	60	28	68482	0.2422	0.3804	wt
38	30.04.24	1170	10	R2	60	28	68482	0.2172	0.3152	zep3
38	30.04.24	1170	10	R2	60	28	68482	0.2725	0.4417	vde
38	30.04.24	1190	10	R2	61	28	68502	0.2422	0.3819	wt
38	30.04.24	1190	10	R2	61	28	68502	0.2172	0.3162	zep3
38	30.04.24	1190	10	R2	61	28	68502	0.2735	0.4436	vde
38	30.04.24	1210	10	R2	62	28	68522	0.2417	0.3804	wt
38	30.04.24	1210	10	R2	62	28	68522	0.2181	0.3152	zep3
38	30.04.24	1210	10	R2	62	28	68522	0.2735	0.4422	vde
38	30.04.24	1230	10	R2	63	28	68542	0.2412	0.3804	wt
38	30.04.24	1230	10	R2	63	28	68542	0.2147	0.3127	zep3
38	30.04.24	1230	10	R2	63	28	68542	0.2711	0.4392	vde
43	01.05.24	-1800	10	R3	1	0	41423	0.248	0.4789	wt
43	01.05.24	-1800	10	R3	1	0	41423	0.3074	0.6069	zep3
43	01.05.24	-1800	10	R3	1	0	41423	0.2123	0.4353	vde
43	01.05.24	0	10	R3	2	0	43408	0.2711	0.5034	wt
43	01.05.24	0	10	R3	2	0	43408	0.3446	0.677	zep3
43	01.05.24	0	10	R3	2	0	43408	0.2446	0.4667	vde
43	01.05.24	30	10	R3	3	509	43440	0.4931	0.4995	wt
43	01.05.24	30	10	R3	3	509	43440	0.6569	0.6711	zep3
43	01.05.24	30	10	R3	3	509	43440	0.4515	0.4686	vde
43	01.05.24	50	10	R3	4	509	43460	0.5098	0.5127	wt
43	01.05.24	50	10	R3	4	509	43460	0.6696	0.6765	zep3
43	01.05.24	50	10	R3	4	509	43460	0.4794	0.4868	vde
43	01.05.24	70	10	R3	5	509	43480	0.4809	0.4809	wt
43	01.05.24	70	10	R3	5	509	43480	0.6373	0.6441	zep3
43	01.05.24	70	10	R3	5	509	43480	0.4686	0.4779	vde
43	01.05.24	90	10	R3	6	509	43501	0.4206	0.4225	wt
43	01.05.24	90	10	R3	6	509	43501	0.5824	0.5848	zep3
43	01.05.24	90	10	R3	6	509	43501	0.4667	0.4701	vde
43	01.05.24	110	10	R3	7	509	43521	0.3613	0.3637	wt
43	01.05.24	110	10	R3	7	509	43521	0.5142	0.5172	zep3
43	01.05.24	110	10	R3	7	509	43521	0.4608	0.4686	vde
43	01.05.24	130	10	R3	8	509	43541	0.3152	0.3172	wt
43	01.05.24	130	10	R3	8	509	43541	0.4495	0.4544	zep3
43	01.05.24	130	10	R3	8	509	43541	0.4598	0.4637	vde
43	01.05.24	150	10	R3	9	509	43561	0.2828	0.2853	wt
43	01.05.24	150	10	R3	9	509	43561	0.4005	0.4064	zep3
43	01.05.24	150	10	R3	9	509	43561	0.4549	0.4608	vde
43	01.05.24	170	10	R3	10	509	43582	0.2647	0.2676	wt
43	01.05.24	170	10	R3	10	509	43582	0.3701	0.3745	zep3
43	01.05.24	170	10	R3	10	509	43582	0.4534	0.4564	vde
43	01.05.24	190	10	R3	11	509	43602	0.2515	0.2549	wt
43	01.05.24	190	10	R3	11	509	43602	0.3441	0.3529	zep3
43	01.05.24	190	10	R3	11	509	43602	0.4485	0.452	vde
43	01.05.24	210	10	R3	12	509	43622	0.2451	0.2505	wt
43	01.05.24	210	10	R3	12	509	43622	0.3304	0.3387	zep3
43	01.05.24	210	10	R3	12	509	43622	0.4461	0.451	vde
43	01.05.24	230	10	R3	13	509	43644	0.2392	0.2446	wt
43	01.05.24	230	10	R3	13	509	43644	0.3206	0.3279	zep3
43	01.05.24	230	10	R3	13	509	43644	0.4436	0.4495	vde
43	01.05.24	250	10	R3	14	509	43664	0.2373	0.2397	wt
43	01.05.24	250	10	R3	14	509	43664	0.3132	0.3206	zep3
43	01.05.24	250	10	R3	14	509	43664	0.4426	0.4461	vde
43	01.05.24	270	10	R3	15	509	43684	0.2333	0.2387	wt
43	01.05.24	270	10	R3	15	509	43684	0.3054	0.3137	zep3
43	01.05.24	270	10	R3	15	509	43684	0.4392	0.4407	vde
43	01.05.24	290	10	R3	16	509	43704	0.2328	0.2358	wt
43	01.05.24	290	10	R3	16	509	43704	0.3034	0.3093	zep3
43	01.05.24	290	10	R3	16	509	43704	0.4343	0.4363	vde
43	01.05.24	310	10	R3	17	509	43725	0.2294	0.2338	wt
43	01.05.24	310	10	R3	17	509	43725	0.298	0.3044	zep3
43	01.05.24	310	10	R3	17	509	43725	0.4294	0.4324	vde
43	01.05.24	330	10	R3	18	509	43745	0.2275	0.2333	wt
43	01.05.24	330	10	R3	18	509	43745	0.2951	0.302	zep3
43	01.05.24	330	10	R3	18	509	43745	0.4265	0.4299	vde
43	01.05.24	350	10	R3	19	28	43765	0.1711	0.2446	wt
43	01.05.24	350	10	R3	19	28	43765	0.2191	0.3201	zep3
43	01.05.24	350	10	R3	19	28	43765	0.276	0.423	vde
43	01.05.24	370	10	R3	20	28	43786	0.1696	0.2466	wt
43	01.05.24	370	10	R3	20	28	43786	0.2137	0.3167	zep3
43	01.05.24	370	10	R3	20	28	43786	0.2647	0.4176	vde
43	01.05.24	390	10	R3	21	28	43806	0.1725	0.251	wt
43	01.05.24	390	10	R3	21	28	43806	0.2108	0.3152	zep3
43	01.05.24	390	10	R3	21	28	43806	0.2613	0.4176	vde
43	01.05.24	410	10	R3	22	28	43826	0.1725	0.2544	wt
43	01.05.24	410	10	R3	22	28	43826	0.2103	0.3162	zep3
43	01.05.24	410	10	R3	22	28	43826	0.2574	0.4157	vde
43	01.05.24	430	10	R3	23	28	43846	0.176	0.2574	wt
43	01.05.24	430	10	R3	23	28	43846	0.2093	0.3137	zep3
43	01.05.24	430	10	R3	23	28	43846	0.2554	0.4137	vde
43	01.05.24	450	10	R3	24	28	43867	0.1794	0.2642	wt
43	01.05.24	450	10	R3	24	28	43867	0.2093	0.3142	zep3
43	01.05.24	450	10	R3	24	28	43867	0.251	0.4113	vde
43	01.05.24	470	10	R3	25	28	43887	0.1824	0.2686	wt
43	01.05.24	470	10	R3	25	28	43887	0.2108	0.3132	zep3
43	01.05.24	470	10	R3	25	28	43887	0.252	0.4093	vde
43	01.05.24	490	10	R3	26	28	43907	0.1833	0.274	wt
43	01.05.24	490	10	R3	26	28	43907	0.2088	0.3142	zep3
43	01.05.24	490	10	R3	26	28	43907	0.2505	0.4074	vde
43	01.05.24	510	10	R3	27	28	43928	0.1877	0.2789	wt
43	01.05.24	510	10	R3	27	28	43928	0.2108	0.3127	zep3
43	01.05.24	510	10	R3	27	28	43928	0.248	0.4078	vde
43	01.05.24	530	10	R3	28	28	43948	0.1902	0.2853	wt
43	01.05.24	530	10	R3	28	28	43948	0.2103	0.3132	zep3
43	01.05.24	530	10	R3	28	28	43948	0.2471	0.4059	vde
43	01.05.24	550	10	R3	29	28	43968	0.1931	0.2882	wt
43	01.05.24	550	10	R3	29	28	43968	0.2118	0.3132	zep3
43	01.05.24	550	10	R3	29	28	43968	0.2451	0.4069	vde
43	01.05.24	570	10	R3	30	28	43988	0.1951	0.2946	wt
43	01.05.24	570	10	R3	30	28	43988	0.2118	0.3137	zep3
43	01.05.24	570	10	R3	30	28	43988	0.2446	0.4044	vde
43	01.05.24	590	10	R3	31	28	44009	0.199	0.3	wt
43	01.05.24	590	10	R3	31	28	44009	0.2108	0.3127	zep3
43	01.05.24	590	10	R3	31	28	44009	0.2426	0.4039	vde
43	01.05.24	610	10	R3	32	28	44029	0.2005	0.3078	wt
43	01.05.24	610	10	R3	32	28	44029	0.2127	0.3142	zep3
43	01.05.24	610	10	R3	32	28	44029	0.2431	0.4015	vde
43	01.05.24	630	10	R3	33	28	44049	0.2044	0.3123	wt
43	01.05.24	630	10	R3	33	28	44049	0.2137	0.3137	zep3
43	01.05.24	630	10	R3	33	28	44049	0.2431	0.4025	vde
43	01.05.24	650	10	R3	34	28	44069	0.2078	0.3147	wt
43	01.05.24	650	10	R3	34	28	44069	0.2142	0.3147	zep3
43	01.05.24	650	10	R3	34	28	44069	0.2426	0.402	vde
43	01.05.24	670	10	R3	35	28	44090	0.2098	0.3225	wt
43	01.05.24	670	10	R3	35	28	44090	0.2123	0.3137	zep3
43	01.05.24	670	10	R3	35	28	44090	0.2417	0.401	vde
43	01.05.24	690	10	R3	36	28	44110	0.2113	0.3284	wt
43	01.05.24	690	10	R3	36	28	44110	0.2132	0.3137	zep3
43	01.05.24	690	10	R3	36	28	44110	0.2426	0.3975	vde
43	01.05.24	710	10	R3	37	28	44130	0.2147	0.3328	wt
43	01.05.24	710	10	R3	37	28	44130	0.2113	0.3157	zep3
43	01.05.24	710	10	R3	37	28	44130	0.2407	0.4	vde
43	01.05.24	730	10	R3	38	28	44151	0.2191	0.3387	wt
43	01.05.24	730	10	R3	38	28	44151	0.2152	0.3152	zep3
43	01.05.24	730	10	R3	38	28	44151	0.2417	0.3995	vde
43	01.05.24	750	10	R3	39	28	44171	0.2201	0.3412	wt
43	01.05.24	750	10	R3	39	28	44171	0.2137	0.3147	zep3
43	01.05.24	750	10	R3	39	28	44171	0.2412	0.3985	vde
43	01.05.24	770	10	R3	40	28	44191	0.223	0.3466	wt
43	01.05.24	770	10	R3	40	28	44191	0.2142	0.3137	zep3
43	01.05.24	770	10	R3	40	28	44191	0.2407	0.3975	vde
43	01.05.24	790	10	R3	41	28	44211	0.2255	0.3505	wt
43	01.05.24	790	10	R3	41	28	44211	0.2147	0.3157	zep3
43	01.05.24	790	10	R3	41	28	44211	0.2392	0.3975	vde
43	01.05.24	810	10	R3	42	28	44232	0.2255	0.3539	wt
43	01.05.24	810	10	R3	42	28	44232	0.2152	0.3147	zep3
43	01.05.24	810	10	R3	42	28	44232	0.2402	0.3961	vde
43	01.05.24	830	10	R3	43	28	44252	0.2279	0.3578	wt
43	01.05.24	830	10	R3	43	28	44252	0.2142	0.3142	zep3
43	01.05.24	830	10	R3	43	28	44252	0.2392	0.3946	vde
43	01.05.24	850	10	R3	44	28	44272	0.2304	0.3603	wt
43	01.05.24	850	10	R3	44	28	44272	0.2142	0.3123	zep3
43	01.05.24	850	10	R3	44	28	44272	0.2373	0.3922	vde
43	01.05.24	870	10	R3	45	28	44293	0.2324	0.3623	wt
43	01.05.24	870	10	R3	45	28	44293	0.2147	0.3147	zep3
43	01.05.24	870	10	R3	45	28	44293	0.2368	0.3922	vde
43	01.05.24	890	10	R3	46	28	44313	0.2324	0.3681	wt
43	01.05.24	890	10	R3	46	28	44313	0.2157	0.3147	zep3
43	01.05.24	890	10	R3	46	28	44313	0.2387	0.3912	vde
43	01.05.24	910	10	R3	47	28	44333	0.2353	0.3711	wt
43	01.05.24	910	10	R3	47	28	44333	0.2152	0.3167	zep3
43	01.05.24	910	10	R3	47	28	44333	0.2377	0.3941	vde
43	01.05.24	930	10	R3	48	28	44353	0.2363	0.3716	wt
43	01.05.24	930	10	R3	48	28	44353	0.2142	0.3167	zep3
43	01.05.24	930	10	R3	48	28	44353	0.2373	0.3936	vde
43	01.05.24	950	10	R3	49	28	44374	0.2363	0.3745	wt
43	01.05.24	950	10	R3	49	28	44374	0.2147	0.3137	zep3
43	01.05.24	950	10	R3	49	28	44374	0.2373	0.3922	vde
43	01.05.24	970	10	R3	50	28	44394	0.2373	0.376	wt
43	01.05.24	970	10	R3	50	28	44394	0.2162	0.3147	zep3
43	01.05.24	970	10	R3	50	28	44394	0.2407	0.3917	vde
43	01.05.24	990	10	R3	51	28	44414	0.2377	0.3784	wt
43	01.05.24	990	10	R3	51	28	44414	0.2157	0.3167	zep3
43	01.05.24	990	10	R3	51	28	44414	0.2363	0.3922	vde
43	01.05.24	1010	10	R3	52	28	44435	0.2407	0.3804	wt
43	01.05.24	1010	10	R3	52	28	44435	0.2142	0.3152	zep3
43	01.05.24	1010	10	R3	52	28	44435	0.2373	0.3926	vde
43	01.05.24	1030	10	R3	53	28	44455	0.2387	0.3804	wt
43	01.05.24	1030	10	R3	53	28	44455	0.2152	0.3152	zep3
43	01.05.24	1030	10	R3	53	28	44455	0.2368	0.3917	vde
43	01.05.24	1050	10	R3	54	28	44475	0.2417	0.3804	wt
43	01.05.24	1050	10	R3	54	28	44475	0.2172	0.3152	zep3
43	01.05.24	1050	10	R3	54	28	44475	0.2392	0.3907	vde
43	01.05.24	1070	10	R3	55	28	44495	0.2407	0.3833	wt
43	01.05.24	1070	10	R3	55	28	44495	0.2167	0.3172	zep3
43	01.05.24	1070	10	R3	55	28	44495	0.2377	0.3912	vde
43	01.05.24	1090	10	R3	56	28	44516	0.2417	0.3838	wt
43	01.05.24	1090	10	R3	56	28	44516	0.2157	0.3181	zep3
43	01.05.24	1090	10	R3	56	28	44516	0.2373	0.3941	vde
43	01.05.24	1110	10	R3	57	28	44536	0.2407	0.3843	wt
43	01.05.24	1110	10	R3	57	28	44536	0.2172	0.3167	zep3
43	01.05.24	1110	10	R3	57	28	44536	0.2382	0.3917	vde
43	01.05.24	1130	10	R3	58	28	44556	0.2417	0.3843	wt
43	01.05.24	1130	10	R3	58	28	44556	0.2157	0.3167	zep3
43	01.05.24	1130	10	R3	58	28	44556	0.2368	0.3912	vde
43	01.05.24	1150	10	R3	59	28	44576	0.2412	0.3828	wt
43	01.05.24	1150	10	R3	59	28	44576	0.2162	0.3157	zep3
43	01.05.24	1150	10	R3	59	28	44576	0.2373	0.3912	vde
43	01.05.24	1170	10	R3	60	28	44597	0.2422	0.3863	wt
43	01.05.24	1170	10	R3	60	28	44597	0.2147	0.3147	zep3
43	01.05.24	1170	10	R3	60	28	44597	0.2368	0.3902	vde
43	01.05.24	1190	10	R3	61	28	44617	0.2417	0.3858	wt
43	01.05.24	1190	10	R3	61	28	44617	0.2162	0.3142	zep3
43	01.05.24	1190	10	R3	61	28	44617	0.2368	0.3897	vde
43	01.05.24	1210	10	R3	62	28	44637	0.2422	0.3858	wt
43	01.05.24	1210	10	R3	62	28	44637	0.2167	0.3157	zep3
43	01.05.24	1210	10	R3	62	28	44637	0.2397	0.3917	vde
43	01.05.24	1230	10	R3	63	28	44658	0.2417	0.3843	wt
43	01.05.24	1230	10	R3	63	28	44658	0.2152	0.3157	zep3
43	01.05.24	1230	10	R3	63	28	44658	0.2382	0.3912	vde
2	25.04.24	-1800	15	R1	1	0	77337	0.2289	0.4436	wt
2	25.04.24	-1800	15	R1	1	0	77337	0.2784	0.5284	zep3
2	25.04.24	-1800	15	R1	1	0	77337	0.2578	0.5093	vde
2	25.04.24	0	15	R1	2	0	79201	0.2466	0.4657	wt
2	25.04.24	0	15	R1	2	0	79201	0.2936	0.5539	zep3
2	25.04.24	0	15	R1	2	0	79201	0.2765	0.5363	vde
2	25.04.24	30	15	R1	3	509	79231	0.4485	0.4613	wt
2	25.04.24	30	15	R1	3	509	79231	0.5309	0.548	zep3
2	25.04.24	30	15	R1	3	509	79231	0.5088	0.5324	vde
2	25.04.24	50	15	R1	4	509	79252	0.4529	0.4603	wt
2	25.04.24	50	15	R1	4	509	79252	0.5373	0.5456	zep3
2	25.04.24	50	15	R1	4	509	79252	0.5328	0.549	vde
2	25.04.24	70	15	R1	5	509	79272	0.3956	0.4034	wt
2	25.04.24	70	15	R1	5	509	79272	0.4799	0.4868	zep3
2	25.04.24	70	15	R1	5	509	79272	0.5299	0.5441	vde
2	25.04.24	90	15	R1	6	509	79292	0.327	0.3348	wt
2	25.04.24	90	15	R1	6	509	79292	0.4025	0.4113	zep3
2	25.04.24	90	15	R1	6	509	79292	0.5265	0.5392	vde
2	25.04.24	110	15	R1	7	509	79312	0.2784	0.2848	wt
2	25.04.24	110	15	R1	7	509	79312	0.3451	0.3529	zep3
2	25.04.24	110	15	R1	7	509	79312	0.523	0.5363	vde
2	25.04.24	130	15	R1	8	509	79333	0.2461	0.2549	wt
2	25.04.24	130	15	R1	8	509	79333	0.3059	0.3167	zep3
2	25.04.24	130	15	R1	8	509	79333	0.5196	0.5358	vde
2	25.04.24	150	15	R1	9	509	79353	0.2279	0.2353	wt
2	25.04.24	150	15	R1	9	509	79353	0.2828	0.2922	zep3
2	25.04.24	150	15	R1	9	509	79353	0.5176	0.5319	vde
2	25.04.24	170	15	R1	10	509	79373	0.2176	0.225	wt
2	25.04.24	170	15	R1	10	509	79373	0.2691	0.2775	zep3
2	25.04.24	170	15	R1	10	509	79373	0.5162	0.5309	vde
2	25.04.24	190	15	R1	11	509	79393	0.2103	0.2181	wt
2	25.04.24	190	15	R1	11	509	79393	0.2583	0.2691	zep3
2	25.04.24	190	15	R1	11	509	79393	0.5123	0.5284	vde
2	25.04.24	210	15	R1	12	509	79414	0.2069	0.2137	wt
2	25.04.24	210	15	R1	12	509	79414	0.2529	0.2613	zep3
2	25.04.24	210	15	R1	12	509	79414	0.5093	0.523	vde
2	25.04.24	230	15	R1	13	509	79434	0.2015	0.2118	wt
2	25.04.24	230	15	R1	13	509	79434	0.2475	0.2574	zep3
2	25.04.24	230	15	R1	13	509	79434	0.5044	0.5191	vde
2	25.04.24	250	15	R1	14	509	79454	0.2015	0.2078	wt
2	25.04.24	250	15	R1	14	509	79454	0.2441	0.2525	zep3
2	25.04.24	250	15	R1	14	509	79454	0.5005	0.5127	vde
2	25.04.24	270	15	R1	15	509	79475	0.199	0.2064	wt
2	25.04.24	270	15	R1	15	509	79475	0.2387	0.25	zep3
2	25.04.24	270	15	R1	15	509	79475	0.4951	0.5113	vde
2	25.04.24	290	15	R1	16	509	79495	0.198	0.2049	wt
2	25.04.24	290	15	R1	16	509	79495	0.2368	0.2475	zep3
2	25.04.24	290	15	R1	16	509	79495	0.4922	0.5059	vde
2	25.04.24	310	15	R1	17	509	79515	0.1941	0.2034	wt
2	25.04.24	310	15	R1	17	509	79515	0.2358	0.2461	zep3
2	25.04.24	310	15	R1	17	509	79515	0.4887	0.5025	vde
2	25.04.24	330	15	R1	18	509	79535	0.1946	0.2029	wt
2	25.04.24	330	15	R1	18	509	79535	0.2304	0.2436	zep3
2	25.04.24	330	15	R1	18	509	79535	0.4828	0.4966	vde
2	25.04.24	350	15	R1	19	28	79556	0.1475	0.2137	wt
2	25.04.24	350	15	R1	19	28	79556	0.176	0.2549	zep3
2	25.04.24	350	15	R1	19	28	79556	0.3118	0.4882	vde
2	25.04.24	370	15	R1	20	28	79576	0.1495	0.2221	wt
2	25.04.24	370	15	R1	20	28	79576	0.1721	0.2529	zep3
2	25.04.24	370	15	R1	20	28	79576	0.2966	0.4828	vde
2	25.04.24	390	15	R1	21	28	79596	0.1578	0.2358	wt
2	25.04.24	390	15	R1	21	28	79596	0.1706	0.2525	zep3
2	25.04.24	390	15	R1	21	28	79596	0.2868	0.4799	vde
2	25.04.24	410	15	R1	22	28	79617	0.1686	0.2559	wt
2	25.04.24	410	15	R1	22	28	79617	0.1696	0.2529	zep3
2	25.04.24	410	15	R1	22	28	79617	0.2828	0.477	vde
2	25.04.24	430	15	R1	23	28	79637	0.1819	0.2784	wt
2	25.04.24	430	15	R1	23	28	79637	0.1696	0.2525	zep3
2	25.04.24	430	15	R1	23	28	79637	0.2809	0.4745	vde
2	25.04.24	450	15	R1	24	28	79657	0.1956	0.3054	wt
2	25.04.24	450	15	R1	24	28	79657	0.1711	0.2505	zep3
2	25.04.24	450	15	R1	24	28	79657	0.2775	0.4716	vde
2	25.04.24	470	15	R1	25	28	79677	0.2093	0.3343	wt
2	25.04.24	470	15	R1	25	28	79677	0.1706	0.2534	zep3
2	25.04.24	470	15	R1	25	28	79677	0.2775	0.473	vde
2	25.04.24	490	15	R1	26	28	79698	0.2206	0.3549	wt
2	25.04.24	490	15	R1	26	28	79698	0.1706	0.2539	zep3
2	25.04.24	490	15	R1	26	28	79698	0.2765	0.473	vde
2	25.04.24	510	15	R1	27	28	79718	0.2284	0.3701	wt
2	25.04.24	510	15	R1	27	28	79718	0.1711	0.2539	zep3
2	25.04.24	510	15	R1	27	28	79718	0.2755	0.4691	vde
2	25.04.24	530	15	R1	28	28	79738	0.2353	0.3804	wt
2	25.04.24	530	15	R1	28	28	79738	0.1706	0.2534	zep3
2	25.04.24	530	15	R1	28	28	79738	0.276	0.4676	vde
2	25.04.24	550	15	R1	29	28	79759	0.2407	0.3907	wt
2	25.04.24	550	15	R1	29	28	79759	0.1716	0.2534	zep3
2	25.04.24	550	15	R1	29	28	79759	0.2755	0.4691	vde
2	25.04.24	570	15	R1	30	28	79779	0.2436	0.3985	wt
2	25.04.24	570	15	R1	30	28	79779	0.1706	0.2534	zep3
2	25.04.24	570	15	R1	30	28	79779	0.273	0.4676	vde
2	25.04.24	590	15	R1	31	28	79799	0.2446	0.4029	wt
2	25.04.24	590	15	R1	31	28	79799	0.1721	0.2525	zep3
2	25.04.24	590	15	R1	31	28	79799	0.274	0.4672	vde
2	25.04.24	610	15	R1	32	28	79819	0.2446	0.4059	wt
2	25.04.24	610	15	R1	32	28	79819	0.173	0.2534	zep3
2	25.04.24	610	15	R1	32	28	79819	0.2745	0.4672	vde
2	25.04.24	630	15	R1	33	28	79840	0.2456	0.4054	wt
2	25.04.24	630	15	R1	33	28	79840	0.1716	0.252	zep3
2	25.04.24	630	15	R1	33	28	79840	0.2716	0.4642	vde
2	25.04.24	650	15	R1	34	28	79860	0.2471	0.4054	wt
2	25.04.24	650	15	R1	34	28	79860	0.1721	0.252	zep3
2	25.04.24	650	15	R1	34	28	79860	0.275	0.4632	vde
2	25.04.24	670	15	R1	35	28	79880	0.2456	0.4078	wt
2	25.04.24	670	15	R1	35	28	79880	0.1721	0.2529	zep3
2	25.04.24	670	15	R1	35	28	79880	0.273	0.4652	vde
2	25.04.24	690	15	R1	36	28	79900	0.2461	0.4074	wt
2	25.04.24	690	15	R1	36	28	79900	0.1735	0.2549	zep3
2	25.04.24	690	15	R1	36	28	79900	0.2745	0.4637	vde
2	25.04.24	710	15	R1	37	28	79921	0.2461	0.4064	wt
2	25.04.24	710	15	R1	37	28	79921	0.174	0.2534	zep3
2	25.04.24	710	15	R1	37	28	79921	0.2735	0.4637	vde
2	25.04.24	730	15	R1	38	28	79941	0.2451	0.4054	wt
2	25.04.24	730	15	R1	38	28	79941	0.175	0.2539	zep3
2	25.04.24	730	15	R1	38	28	79941	0.2745	0.4657	vde
2	25.04.24	750	15	R1	39	28	79961	0.2431	0.4044	wt
2	25.04.24	750	15	R1	39	28	79961	0.1725	0.2539	zep3
2	25.04.24	750	15	R1	39	28	79961	0.274	0.4657	vde
2	25.04.24	770	15	R1	40	28	79982	0.2446	0.4049	wt
2	25.04.24	770	15	R1	40	28	79982	0.176	0.2544	zep3
2	25.04.24	770	15	R1	40	28	79982	0.2745	0.4647	vde
2	25.04.24	790	15	R1	41	28	80002	0.2431	0.4049	wt
2	25.04.24	790	15	R1	41	28	80002	0.1745	0.2544	zep3
2	25.04.24	790	15	R1	41	28	80002	0.2711	0.4662	vde
2	25.04.24	810	15	R1	42	28	80022	0.2422	0.4034	wt
2	25.04.24	810	15	R1	42	28	80022	0.1745	0.2544	zep3
2	25.04.24	810	15	R1	42	28	80022	0.274	0.4667	vde
2	25.04.24	830	15	R1	43	28	80042	0.2436	0.4039	wt
2	25.04.24	830	15	R1	43	28	80042	0.1735	0.2554	zep3
2	25.04.24	830	15	R1	43	28	80042	0.2735	0.4667	vde
2	25.04.24	850	15	R1	44	28	80063	0.2417	0.402	wt
2	25.04.24	850	15	R1	44	28	80063	0.173	0.2554	zep3
2	25.04.24	850	15	R1	44	28	80063	0.2735	0.4662	vde
2	25.04.24	870	15	R1	45	28	80083	0.2412	0.401	wt
2	25.04.24	870	15	R1	45	28	80083	0.1745	0.2564	zep3
2	25.04.24	870	15	R1	45	28	80083	0.2735	0.4662	vde
2	25.04.24	890	15	R1	46	28	80103	0.2397	0.398	wt
2	25.04.24	890	15	R1	46	28	80103	0.1755	0.2569	zep3
2	25.04.24	890	15	R1	46	28	80103	0.2755	0.4686	vde
2	25.04.24	910	15	R1	47	28	80124	0.2392	0.3966	wt
2	25.04.24	910	15	R1	47	28	80124	0.1745	0.2544	zep3
2	25.04.24	910	15	R1	47	28	80124	0.2745	0.4642	vde
2	25.04.24	930	15	R1	48	28	80144	0.2387	0.3946	wt
2	25.04.24	930	15	R1	48	28	80144	0.174	0.2539	zep3
2	25.04.24	930	15	R1	48	28	80144	0.2745	0.4627	vde
2	25.04.24	950	15	R1	49	28	80164	0.2377	0.3931	wt
2	25.04.24	950	15	R1	49	28	80164	0.176	0.2554	zep3
2	25.04.24	950	15	R1	49	28	80164	0.2745	0.4632	vde
2	25.04.24	970	15	R1	50	28	80184	0.2368	0.3907	wt
2	25.04.24	970	15	R1	50	28	80184	0.176	0.2559	zep3
2	25.04.24	970	15	R1	50	28	80184	0.274	0.4632	vde
2	25.04.24	990	15	R1	51	28	80205	0.2353	0.3873	wt
2	25.04.24	990	15	R1	51	28	80205	0.1745	0.2564	zep3
2	25.04.24	990	15	R1	51	28	80205	0.273	0.4627	vde
2	25.04.24	1010	15	R1	52	28	80225	0.2348	0.3863	wt
2	25.04.24	1010	15	R1	52	28	80225	0.174	0.2554	zep3
2	25.04.24	1010	15	R1	52	28	80225	0.273	0.4642	vde
2	25.04.24	1030	15	R1	53	28	80245	0.2338	0.3853	wt
2	25.04.24	1030	15	R1	53	28	80245	0.1745	0.2569	zep3
2	25.04.24	1030	15	R1	53	28	80245	0.2725	0.4632	vde
2	25.04.24	1050	15	R1	54	28	80266	0.2338	0.3833	wt
2	25.04.24	1050	15	R1	54	28	80266	0.1745	0.2559	zep3
2	25.04.24	1050	15	R1	54	28	80266	0.2745	0.4618	vde
2	25.04.24	1070	15	R1	55	28	80286	0.2319	0.3814	wt
2	25.04.24	1070	15	R1	55	28	80286	0.1745	0.2559	zep3
2	25.04.24	1070	15	R1	55	28	80286	0.2721	0.4598	vde
2	25.04.24	1090	15	R1	56	28	80306	0.2309	0.3784	wt
2	25.04.24	1090	15	R1	56	28	80306	0.1755	0.2534	zep3
2	25.04.24	1090	15	R1	56	28	80306	0.2711	0.4598	vde
2	25.04.24	1110	15	R1	57	28	80326	0.2304	0.3775	wt
2	25.04.24	1110	15	R1	57	28	80326	0.1765	0.2554	zep3
2	25.04.24	1110	15	R1	57	28	80326	0.273	0.4583	vde
2	25.04.24	1130	15	R1	58	28	80347	0.2289	0.374	wt
2	25.04.24	1130	15	R1	58	28	80347	0.1745	0.2544	zep3
2	25.04.24	1130	15	R1	58	28	80347	0.2725	0.4578	vde
2	25.04.24	1150	15	R1	59	28	80367	0.2289	0.3735	wt
2	25.04.24	1150	15	R1	59	28	80367	0.173	0.2559	zep3
2	25.04.24	1150	15	R1	59	28	80367	0.2721	0.4588	vde
2	25.04.24	1170	15	R1	60	28	80387	0.2279	0.3706	wt
2	25.04.24	1170	15	R1	60	28	80387	0.1745	0.2569	zep3
2	25.04.24	1170	15	R1	60	28	80387	0.2716	0.4588	vde
2	25.04.24	1190	15	R1	61	28	80407	0.2279	0.3691	wt
2	25.04.24	1190	15	R1	61	28	80407	0.1755	0.2569	zep3
2	25.04.24	1190	15	R1	61	28	80407	0.273	0.4578	vde
2	25.04.24	1210	15	R1	62	28	80428	0.2255	0.3672	wt
2	25.04.24	1210	15	R1	62	28	80428	0.1745	0.2554	zep3
2	25.04.24	1210	15	R1	62	28	80428	0.2716	0.4554	vde
2	25.04.24	1230	15	R1	63	28	80448	0.2255	0.3657	wt
2	25.04.24	1230	15	R1	63	28	80448	0.175	0.2554	zep3
2	25.04.24	1230	15	R1	63	28	80448	0.2706	0.4554	vde
39	30.04.24	-1800	15	R2	1	0	38833	0.201	0.4049	wt
39	30.04.24	-1800	15	R2	1	0	38833	0.2725	0.5382	zep3
39	30.04.24	-1800	15	R2	1	0	38833	0.2348	0.4853	vde
39	30.04.24	0	15	R2	2	0	40915	0.2152	0.4113	wt
39	30.04.24	0	15	R2	2	0	40915	0.3078	0.598	zep3
39	30.04.24	0	15	R2	2	0	40915	0.2588	0.5211	vde
39	30.04.24	30	15	R2	3	509	40952	0.402	0.4123	wt
39	30.04.24	30	15	R2	3	509	40952	0.5833	0.5931	zep3
39	30.04.24	30	15	R2	3	509	40952	0.5039	0.5245	vde
39	30.04.24	50	15	R2	4	509	40972	0.4103	0.4172	wt
39	30.04.24	50	15	R2	4	509	40972	0.5873	0.5941	zep3
39	30.04.24	50	15	R2	4	509	40972	0.5265	0.5407	vde
39	30.04.24	70	15	R2	5	509	40992	0.348	0.3554	wt
39	30.04.24	70	15	R2	5	509	40992	0.527	0.5294	zep3
39	30.04.24	70	15	R2	5	509	40992	0.5186	0.5338	vde
39	30.04.24	90	15	R2	6	509	41012	0.2779	0.2814	wt
39	30.04.24	90	15	R2	6	509	41012	0.4436	0.4471	zep3
39	30.04.24	90	15	R2	6	509	41012	0.5098	0.5245	vde
39	30.04.24	110	15	R2	7	509	41033	0.2338	0.2397	wt
39	30.04.24	110	15	R2	7	509	41033	0.3735	0.3833	zep3
39	30.04.24	110	15	R2	7	509	41033	0.5044	0.5265	vde
39	30.04.24	130	15	R2	8	509	41053	0.2147	0.2191	wt
39	30.04.24	130	15	R2	8	509	41053	0.3304	0.3402	zep3
39	30.04.24	130	15	R2	8	509	41053	0.5025	0.5196	vde
39	30.04.24	150	15	R2	9	509	41073	0.2044	0.2093	wt
39	30.04.24	150	15	R2	9	509	41073	0.3059	0.3142	zep3
39	30.04.24	150	15	R2	9	509	41073	0.5	0.5181	vde
39	30.04.24	170	15	R2	10	509	41094	0.2005	0.2039	wt
39	30.04.24	170	15	R2	10	509	41094	0.2897	0.2971	zep3
39	30.04.24	170	15	R2	10	509	41094	0.4956	0.5123	vde
39	30.04.24	190	15	R2	11	509	41114	0.1971	0.2	wt
39	30.04.24	190	15	R2	11	509	41114	0.2804	0.2887	zep3
39	30.04.24	190	15	R2	11	509	41114	0.4936	0.5069	vde
39	30.04.24	210	15	R2	12	509	41134	0.1951	0.2	wt
39	30.04.24	210	15	R2	12	509	41134	0.276	0.2819	zep3
39	30.04.24	210	15	R2	12	509	41134	0.4897	0.5054	vde
39	30.04.24	230	15	R2	13	509	41154	0.1936	0.1956	wt
39	30.04.24	230	15	R2	13	509	41154	0.2696	0.277	zep3
39	30.04.24	230	15	R2	13	509	41154	0.4848	0.5015	vde
39	30.04.24	250	15	R2	14	509	41175	0.1917	0.1951	wt
39	30.04.24	250	15	R2	14	509	41175	0.2672	0.2745	zep3
39	30.04.24	250	15	R2	14	509	41175	0.4804	0.4941	vde
39	30.04.24	270	15	R2	15	509	41195	0.1902	0.1941	wt
39	30.04.24	270	15	R2	15	509	41195	0.2618	0.2721	zep3
39	30.04.24	270	15	R2	15	509	41195	0.473	0.4897	vde
39	30.04.24	290	15	R2	16	509	41215	0.1902	0.1931	wt
39	30.04.24	290	15	R2	16	509	41215	0.2593	0.2701	zep3
39	30.04.24	290	15	R2	16	509	41215	0.4672	0.4833	vde
39	30.04.24	310	15	R2	17	509	41235	0.1868	0.1902	wt
39	30.04.24	310	15	R2	17	509	41235	0.2583	0.2662	zep3
39	30.04.24	310	15	R2	17	509	41235	0.4662	0.4799	vde
39	30.04.24	330	15	R2	18	509	41256	0.1873	0.1902	wt
39	30.04.24	330	15	R2	18	509	41256	0.2574	0.2647	zep3
39	30.04.24	330	15	R2	18	509	41256	0.4603	0.4765	vde
39	30.04.24	350	15	R2	19	28	41276	0.1343	0.1917	wt
39	30.04.24	350	15	R2	19	28	41276	0.1917	0.2735	zep3
39	30.04.24	350	15	R2	19	28	41276	0.3049	0.4667	vde
39	30.04.24	370	15	R2	20	28	41296	0.1343	0.1961	wt
39	30.04.24	370	15	R2	20	28	41296	0.1858	0.2706	zep3
39	30.04.24	370	15	R2	20	28	41296	0.2941	0.4623	vde
39	30.04.24	390	15	R2	21	28	41317	0.1358	0.198	wt
39	30.04.24	390	15	R2	21	28	41317	0.1858	0.2716	zep3
39	30.04.24	390	15	R2	21	28	41317	0.2853	0.4637	vde
39	30.04.24	410	15	R2	22	28	41337	0.1382	0.202	wt
39	30.04.24	410	15	R2	22	28	41337	0.1853	0.2706	zep3
39	30.04.24	410	15	R2	22	28	41337	0.2804	0.4593	vde
39	30.04.24	430	15	R2	23	28	41357	0.1407	0.2034	wt
39	30.04.24	430	15	R2	23	28	41357	0.1877	0.2716	zep3
39	30.04.24	430	15	R2	23	28	41357	0.2755	0.4613	vde
39	30.04.24	450	15	R2	24	28	41377	0.1412	0.2108	wt
39	30.04.24	450	15	R2	24	28	41377	0.1848	0.2735	zep3
39	30.04.24	450	15	R2	24	28	41377	0.2735	0.4559	vde
39	30.04.24	470	15	R2	25	28	41398	0.1431	0.2157	wt
39	30.04.24	470	15	R2	25	28	41398	0.1873	0.2735	zep3
39	30.04.24	470	15	R2	25	28	41398	0.273	0.4564	vde
39	30.04.24	490	15	R2	26	28	41418	0.1495	0.2216	wt
39	30.04.24	490	15	R2	26	28	41418	0.1882	0.273	zep3
39	30.04.24	490	15	R2	26	28	41418	0.273	0.451	vde
39	30.04.24	510	15	R2	27	28	41438	0.1529	0.2279	wt
39	30.04.24	510	15	R2	27	28	41438	0.1877	0.2755	zep3
39	30.04.24	510	15	R2	27	28	41438	0.2686	0.4529	vde
39	30.04.24	530	15	R2	28	28	41459	0.1569	0.2343	wt
39	30.04.24	530	15	R2	28	28	41459	0.1887	0.274	zep3
39	30.04.24	530	15	R2	28	28	41459	0.2672	0.4495	vde
39	30.04.24	550	15	R2	29	28	41479	0.1583	0.2377	wt
39	30.04.24	550	15	R2	29	28	41479	0.1877	0.2735	zep3
39	30.04.24	550	15	R2	29	28	41479	0.2672	0.449	vde
39	30.04.24	570	15	R2	30	28	41499	0.1623	0.2495	wt
39	30.04.24	570	15	R2	30	28	41499	0.1877	0.2735	zep3
39	30.04.24	570	15	R2	30	28	41499	0.2657	0.45	vde
39	30.04.24	590	15	R2	31	28	41519	0.1667	0.251	wt
39	30.04.24	590	15	R2	31	28	41519	0.1902	0.274	zep3
39	30.04.24	590	15	R2	31	28	41519	0.2681	0.45	vde
39	30.04.24	610	15	R2	32	28	41540	0.1691	0.2583	wt
39	30.04.24	610	15	R2	32	28	41540	0.1897	0.2745	zep3
39	30.04.24	610	15	R2	32	28	41540	0.2652	0.4471	vde
39	30.04.24	630	15	R2	33	28	41560	0.1755	0.2618	wt
39	30.04.24	630	15	R2	33	28	41560	0.1897	0.2745	zep3
39	30.04.24	630	15	R2	33	28	41560	0.2632	0.4456	vde
39	30.04.24	650	15	R2	34	28	41580	0.1775	0.2667	wt
39	30.04.24	650	15	R2	34	28	41580	0.1902	0.2735	zep3
39	30.04.24	650	15	R2	34	28	41580	0.2657	0.4451	vde
39	30.04.24	670	15	R2	35	28	41601	0.1814	0.2765	wt
39	30.04.24	670	15	R2	35	28	41601	0.1887	0.2765	zep3
39	30.04.24	670	15	R2	35	28	41601	0.2637	0.448	vde
39	30.04.24	690	15	R2	36	28	41621	0.1819	0.2814	wt
39	30.04.24	690	15	R2	36	28	41621	0.1902	0.2755	zep3
39	30.04.24	690	15	R2	36	28	41621	0.2637	0.448	vde
39	30.04.24	710	15	R2	37	28	41641	0.1848	0.2833	wt
39	30.04.24	710	15	R2	37	28	41641	0.1912	0.2735	zep3
39	30.04.24	710	15	R2	37	28	41641	0.2623	0.4441	vde
39	30.04.24	730	15	R2	38	28	41661	0.1882	0.2868	wt
39	30.04.24	730	15	R2	38	28	41661	0.1897	0.2755	zep3
39	30.04.24	730	15	R2	38	28	41661	0.2613	0.4441	vde
39	30.04.24	750	15	R2	39	28	41682	0.1907	0.2897	wt
39	30.04.24	750	15	R2	39	28	41682	0.1887	0.273	zep3
39	30.04.24	750	15	R2	39	28	41682	0.2608	0.4426	vde
39	30.04.24	770	15	R2	40	28	41702	0.1897	0.2931	wt
39	30.04.24	770	15	R2	40	28	41702	0.1892	0.2745	zep3
39	30.04.24	770	15	R2	40	28	41702	0.2618	0.4441	vde
39	30.04.24	790	15	R2	41	28	41722	0.1887	0.2961	wt
39	30.04.24	790	15	R2	41	28	41722	0.1922	0.2755	zep3
39	30.04.24	790	15	R2	41	28	41722	0.2608	0.4446	vde
39	30.04.24	810	15	R2	42	28	41742	0.1907	0.2966	wt
39	30.04.24	810	15	R2	42	28	41742	0.1926	0.276	zep3
39	30.04.24	810	15	R2	42	28	41742	0.2632	0.4426	vde
39	30.04.24	830	15	R2	43	28	41763	0.1951	0.301	wt
39	30.04.24	830	15	R2	43	28	41763	0.1902	0.275	zep3
39	30.04.24	830	15	R2	43	28	41763	0.2603	0.4407	vde
39	30.04.24	850	15	R2	44	28	41783	0.1951	0.3064	wt
39	30.04.24	850	15	R2	44	28	41783	0.1917	0.276	zep3
39	30.04.24	850	15	R2	44	28	41783	0.2608	0.4426	vde
39	30.04.24	870	15	R2	45	28	41803	0.1966	0.3078	wt
39	30.04.24	870	15	R2	45	28	41803	0.1946	0.2779	zep3
39	30.04.24	870	15	R2	45	28	41803	0.2647	0.4422	vde
39	30.04.24	890	15	R2	46	28	41824	0.1975	0.3074	wt
39	30.04.24	890	15	R2	46	28	41824	0.1907	0.2784	zep3
39	30.04.24	890	15	R2	46	28	41824	0.2627	0.4412	vde
39	30.04.24	910	15	R2	47	28	41844	0.1985	0.3093	wt
39	30.04.24	910	15	R2	47	28	41844	0.1922	0.2755	zep3
39	30.04.24	910	15	R2	47	28	41844	0.2608	0.4417	vde
39	30.04.24	930	15	R2	48	28	41864	0.1975	0.3103	wt
39	30.04.24	930	15	R2	48	28	41864	0.1931	0.275	zep3
39	30.04.24	930	15	R2	48	28	41864	0.2618	0.4412	vde
39	30.04.24	950	15	R2	49	28	41884	0.199	0.3137	wt
39	30.04.24	950	15	R2	49	28	41884	0.1922	0.2794	zep3
39	30.04.24	950	15	R2	49	28	41884	0.2618	0.4417	vde
39	30.04.24	970	15	R2	50	28	41905	0.198	0.3098	wt
39	30.04.24	970	15	R2	50	28	41905	0.1917	0.2775	zep3
39	30.04.24	970	15	R2	50	28	41905	0.2618	0.4431	vde
39	30.04.24	990	15	R2	51	28	41925	0.198	0.3157	wt
39	30.04.24	990	15	R2	51	28	41925	0.1907	0.2779	zep3
39	30.04.24	990	15	R2	51	28	41925	0.2598	0.4407	vde
39	30.04.24	1010	15	R2	52	28	41945	0.2005	0.3132	wt
39	30.04.24	1010	15	R2	52	28	41945	0.1926	0.2784	zep3
39	30.04.24	1010	15	R2	52	28	41945	0.2603	0.4397	vde
39	30.04.24	1030	15	R2	53	28	41966	0.201	0.3152	wt
39	30.04.24	1030	15	R2	53	28	41966	0.1936	0.2794	zep3
39	30.04.24	1030	15	R2	53	28	41966	0.2603	0.4402	vde
39	30.04.24	1050	15	R2	54	28	41986	0.201	0.3162	wt
39	30.04.24	1050	15	R2	54	28	41986	0.1922	0.2784	zep3
39	30.04.24	1050	15	R2	54	28	41986	0.2603	0.4377	vde
39	30.04.24	1070	15	R2	55	28	42006	0.2	0.3147	wt
39	30.04.24	1070	15	R2	55	28	42006	0.1926	0.277	zep3
39	30.04.24	1070	15	R2	55	28	42006	0.2598	0.4368	vde
39	30.04.24	1090	15	R2	56	28	42026	0.2	0.3137	wt
39	30.04.24	1090	15	R2	56	28	42026	0.1936	0.2784	zep3
39	30.04.24	1090	15	R2	56	28	42026	0.2598	0.4387	vde
39	30.04.24	1110	15	R2	57	28	42047	0.2015	0.3147	wt
39	30.04.24	1110	15	R2	57	28	42047	0.1926	0.2775	zep3
39	30.04.24	1110	15	R2	57	28	42047	0.2593	0.4353	vde
39	30.04.24	1130	15	R2	58	28	42067	0.2005	0.3152	wt
39	30.04.24	1130	15	R2	58	28	42067	0.1931	0.2779	zep3
39	30.04.24	1130	15	R2	58	28	42067	0.2588	0.4368	vde
39	30.04.24	1150	15	R2	59	28	42087	0.2015	0.3167	wt
39	30.04.24	1150	15	R2	59	28	42087	0.1917	0.2799	zep3
39	30.04.24	1150	15	R2	59	28	42087	0.2598	0.4387	vde
39	30.04.24	1170	15	R2	60	28	42108	0.201	0.3142	wt
39	30.04.24	1170	15	R2	60	28	42108	0.1941	0.2784	zep3
39	30.04.24	1170	15	R2	60	28	42108	0.2603	0.4353	vde
39	30.04.24	1190	15	R2	61	28	42128	0.199	0.3118	wt
39	30.04.24	1190	15	R2	61	28	42128	0.1931	0.2779	zep3
39	30.04.24	1190	15	R2	61	28	42128	0.2593	0.4368	vde
39	30.04.24	1210	15	R2	62	28	42148	0.199	0.3123	wt
39	30.04.24	1210	15	R2	62	28	42148	0.1946	0.2799	zep3
39	30.04.24	1210	15	R2	62	28	42148	0.2598	0.4348	vde
39	30.04.24	1230	15	R2	63	28	42168	0.2	0.3127	wt
39	30.04.24	1230	15	R2	63	28	42168	0.1936	0.2784	zep3
39	30.04.24	1230	15	R2	63	28	42168	0.2583	0.4343	vde
44	01.05.24	-1800	15	R3	1	0	44862	0.2324	0.4544	wt
44	01.05.24	-1800	15	R3	1	0	44862	0.2917	0.5755	zep3
44	01.05.24	-1800	15	R3	1	0	44862	0.2113	0.4245	vde
44	01.05.24	0	15	R3	2	0	46832	0.2461	0.476	wt
44	01.05.24	0	15	R3	2	0	46832	0.3201	0.623	zep3
44	01.05.24	0	15	R3	2	0	46832	0.2275	0.4456	vde
44	01.05.24	30	15	R3	3	509	46881	0.4569	0.4745	wt
44	01.05.24	30	15	R3	3	509	46881	0.5941	0.6206	zep3
44	01.05.24	30	15	R3	3	509	46881	0.4225	0.4461	vde
44	01.05.24	50	15	R3	4	509	46901	0.4897	0.4966	wt
44	01.05.24	50	15	R3	4	509	46901	0.6108	0.626	zep3
44	01.05.24	50	15	R3	4	509	46901	0.4647	0.4838	vde
44	01.05.24	70	15	R3	5	509	46922	0.427	0.4363	wt
44	01.05.24	70	15	R3	5	509	46922	0.5304	0.5392	zep3
44	01.05.24	70	15	R3	5	509	46922	0.4539	0.4681	vde
44	01.05.24	90	15	R3	6	509	46942	0.3436	0.3539	wt
44	01.05.24	90	15	R3	6	509	46942	0.4373	0.448	zep3
44	01.05.24	90	15	R3	6	509	46942	0.4456	0.4598	vde
44	01.05.24	110	15	R3	7	509	46962	0.2799	0.2882	wt
44	01.05.24	110	15	R3	7	509	46962	0.3681	0.3819	zep3
44	01.05.24	110	15	R3	7	509	46962	0.4407	0.4539	vde
44	01.05.24	130	15	R3	8	509	46983	0.2471	0.2544	wt
44	01.05.24	130	15	R3	8	509	46983	0.326	0.3373	zep3
44	01.05.24	130	15	R3	8	509	46983	0.4392	0.451	vde
44	01.05.24	150	15	R3	9	509	47003	0.2304	0.2387	wt
44	01.05.24	150	15	R3	9	509	47003	0.302	0.3123	zep3
44	01.05.24	150	15	R3	9	509	47003	0.4348	0.4475	vde
44	01.05.24	170	15	R3	10	509	47023	0.2216	0.2294	wt
44	01.05.24	170	15	R3	10	509	47023	0.2892	0.301	zep3
44	01.05.24	170	15	R3	10	509	47023	0.4319	0.4461	vde
44	01.05.24	190	15	R3	11	509	47043	0.2172	0.226	wt
44	01.05.24	190	15	R3	11	509	47043	0.2824	0.2926	zep3
44	01.05.24	190	15	R3	11	509	47043	0.4299	0.4417	vde
44	01.05.24	210	15	R3	12	509	47064	0.2147	0.2221	wt
44	01.05.24	210	15	R3	12	509	47064	0.2745	0.2863	zep3
44	01.05.24	210	15	R3	12	509	47064	0.4275	0.4377	vde
44	01.05.24	230	15	R3	13	509	47084	0.2118	0.2191	wt
44	01.05.24	230	15	R3	13	509	47084	0.2711	0.2824	zep3
44	01.05.24	230	15	R3	13	509	47084	0.4225	0.4353	vde
44	01.05.24	250	15	R3	14	509	47104	0.2113	0.2181	wt
44	01.05.24	250	15	R3	14	509	47104	0.2672	0.2789	zep3
44	01.05.24	250	15	R3	14	509	47104	0.4181	0.4304	vde
44	01.05.24	270	15	R3	15	509	47124	0.2074	0.2162	wt
44	01.05.24	270	15	R3	15	509	47124	0.2647	0.2779	zep3
44	01.05.24	270	15	R3	15	509	47124	0.4162	0.4279	vde
44	01.05.24	290	15	R3	16	509	47145	0.2069	0.2162	wt
44	01.05.24	290	15	R3	16	509	47145	0.2637	0.275	zep3
44	01.05.24	290	15	R3	16	509	47145	0.4123	0.423	vde
44	01.05.24	310	15	R3	17	509	47165	0.2059	0.2123	wt
44	01.05.24	310	15	R3	17	509	47165	0.2603	0.273	zep3
44	01.05.24	310	15	R3	17	509	47165	0.4078	0.4196	vde
44	01.05.24	330	15	R3	18	509	47185	0.2059	0.2132	wt
44	01.05.24	330	15	R3	18	509	47185	0.2598	0.2701	zep3
44	01.05.24	330	15	R3	18	509	47185	0.4074	0.4152	vde
44	01.05.24	350	15	R3	19	28	47206	0.1505	0.2172	wt
44	01.05.24	350	15	R3	19	28	47206	0.1917	0.2784	zep3
44	01.05.24	350	15	R3	19	28	47206	0.2652	0.4034	vde
44	01.05.24	370	15	R3	20	28	47226	0.149	0.2206	wt
44	01.05.24	370	15	R3	20	28	47226	0.1877	0.277	zep3
44	01.05.24	370	15	R3	20	28	47226	0.2529	0.3995	vde
44	01.05.24	390	15	R3	21	28	47246	0.1505	0.225	wt
44	01.05.24	390	15	R3	21	28	47246	0.1868	0.2784	zep3
44	01.05.24	390	15	R3	21	28	47246	0.2446	0.3995	vde
44	01.05.24	410	15	R3	22	28	47266	0.1529	0.2299	wt
44	01.05.24	410	15	R3	22	28	47266	0.1877	0.2784	zep3
44	01.05.24	410	15	R3	22	28	47266	0.2412	0.3966	vde
44	01.05.24	430	15	R3	23	28	47287	0.1588	0.2382	wt
44	01.05.24	430	15	R3	23	28	47287	0.1873	0.2789	zep3
44	01.05.24	430	15	R3	23	28	47287	0.2373	0.3951	vde
44	01.05.24	450	15	R3	24	28	47307	0.1632	0.2475	wt
44	01.05.24	450	15	R3	24	28	47307	0.1892	0.2784	zep3
44	01.05.24	450	15	R3	24	28	47307	0.2328	0.3922	vde
44	01.05.24	470	15	R3	25	28	47327	0.1676	0.2539	wt
44	01.05.24	470	15	R3	25	28	47327	0.1887	0.2794	zep3
44	01.05.24	470	15	R3	25	28	47327	0.2328	0.3902	vde
44	01.05.24	490	15	R3	26	28	47348	0.1735	0.2652	wt
44	01.05.24	490	15	R3	26	28	47348	0.1902	0.2819	zep3
44	01.05.24	490	15	R3	26	28	47348	0.2314	0.3907	vde
44	01.05.24	510	15	R3	27	28	47368	0.1809	0.273	wt
44	01.05.24	510	15	R3	27	28	47368	0.1902	0.2819	zep3
44	01.05.24	510	15	R3	27	28	47368	0.2314	0.3902	vde
44	01.05.24	530	15	R3	28	28	47388	0.1863	0.2828	wt
44	01.05.24	530	15	R3	28	28	47388	0.1892	0.2794	zep3
44	01.05.24	530	15	R3	28	28	47388	0.2309	0.3873	vde
44	01.05.24	550	15	R3	29	28	47408	0.1907	0.2941	wt
44	01.05.24	550	15	R3	29	28	47408	0.1902	0.2809	zep3
44	01.05.24	550	15	R3	29	28	47408	0.2289	0.3907	vde
44	01.05.24	570	15	R3	30	28	47429	0.1961	0.3059	wt
44	01.05.24	570	15	R3	30	28	47429	0.1902	0.2804	zep3
44	01.05.24	570	15	R3	30	28	47429	0.2279	0.3868	vde
44	01.05.24	590	15	R3	31	28	47449	0.2005	0.3123	wt
44	01.05.24	590	15	R3	31	28	47449	0.1922	0.2809	zep3
44	01.05.24	590	15	R3	31	28	47449	0.2304	0.3863	vde
44	01.05.24	610	15	R3	32	28	47469	0.2054	0.324	wt
44	01.05.24	610	15	R3	32	28	47469	0.1912	0.2804	zep3
44	01.05.24	610	15	R3	32	28	47469	0.2289	0.3863	vde
44	01.05.24	630	15	R3	33	28	47490	0.2108	0.3319	wt
44	01.05.24	630	15	R3	33	28	47490	0.1897	0.2833	zep3
44	01.05.24	630	15	R3	33	28	47490	0.2275	0.3863	vde
44	01.05.24	650	15	R3	34	28	47510	0.2147	0.3426	wt
44	01.05.24	650	15	R3	34	28	47510	0.1922	0.2838	zep3
44	01.05.24	650	15	R3	34	28	47510	0.2279	0.3873	vde
44	01.05.24	670	15	R3	35	28	47530	0.2176	0.349	wt
44	01.05.24	670	15	R3	35	28	47530	0.1912	0.2843	zep3
44	01.05.24	670	15	R3	35	28	47530	0.2255	0.3853	vde
44	01.05.24	690	15	R3	36	28	47550	0.2206	0.3554	wt
44	01.05.24	690	15	R3	36	28	47550	0.1926	0.2828	zep3
44	01.05.24	690	15	R3	36	28	47550	0.227	0.3838	vde
44	01.05.24	710	15	R3	37	28	47571	0.223	0.3623	wt
44	01.05.24	710	15	R3	37	28	47571	0.1922	0.2824	zep3
44	01.05.24	710	15	R3	37	28	47571	0.2265	0.3828	vde
44	01.05.24	730	15	R3	38	28	47591	0.227	0.3681	wt
44	01.05.24	730	15	R3	38	28	47591	0.1917	0.2843	zep3
44	01.05.24	730	15	R3	38	28	47591	0.2265	0.3838	vde
44	01.05.24	750	15	R3	39	28	47611	0.2299	0.375	wt
44	01.05.24	750	15	R3	39	28	47611	0.1931	0.2853	zep3
44	01.05.24	750	15	R3	39	28	47611	0.2265	0.3843	vde
44	01.05.24	770	15	R3	40	28	47632	0.2314	0.3794	wt
44	01.05.24	770	15	R3	40	28	47632	0.1936	0.2858	zep3
44	01.05.24	770	15	R3	40	28	47632	0.2265	0.3853	vde
44	01.05.24	790	15	R3	41	28	47652	0.2328	0.3819	wt
44	01.05.24	790	15	R3	41	28	47652	0.1936	0.2853	zep3
44	01.05.24	790	15	R3	41	28	47652	0.227	0.3843	vde
44	01.05.24	810	15	R3	42	28	47672	0.2353	0.3863	wt
44	01.05.24	810	15	R3	42	28	47672	0.1951	0.2858	zep3
44	01.05.24	810	15	R3	42	28	47672	0.2275	0.3838	vde
44	01.05.24	830	15	R3	43	28	47692	0.2373	0.3902	wt
44	01.05.24	830	15	R3	43	28	47692	0.1936	0.2868	zep3
44	01.05.24	830	15	R3	43	28	47692	0.2265	0.3838	vde
44	01.05.24	850	15	R3	44	28	47713	0.2382	0.3961	wt
44	01.05.24	850	15	R3	44	28	47713	0.1961	0.2882	zep3
44	01.05.24	850	15	R3	44	28	47713	0.226	0.3863	vde
44	01.05.24	870	15	R3	45	28	47733	0.2377	0.3961	wt
44	01.05.24	870	15	R3	45	28	47733	0.1946	0.2863	zep3
44	01.05.24	870	15	R3	45	28	47733	0.2265	0.3838	vde
44	01.05.24	890	15	R3	46	28	47753	0.2407	0.3971	wt
44	01.05.24	890	15	R3	46	28	47753	0.1956	0.2868	zep3
44	01.05.24	890	15	R3	46	28	47753	0.2255	0.3824	vde
44	01.05.24	910	15	R3	47	28	47773	0.2407	0.402	wt
44	01.05.24	910	15	R3	47	28	47773	0.1946	0.2863	zep3
44	01.05.24	910	15	R3	47	28	47773	0.2265	0.3828	vde
44	01.05.24	930	15	R3	48	28	47794	0.2422	0.4044	wt
44	01.05.24	930	15	R3	48	28	47794	0.1951	0.2877	zep3
44	01.05.24	930	15	R3	48	28	47794	0.2265	0.3824	vde
44	01.05.24	950	15	R3	49	28	47814	0.2441	0.4044	wt
44	01.05.24	950	15	R3	49	28	47814	0.1966	0.2887	zep3
44	01.05.24	950	15	R3	49	28	47814	0.226	0.3838	vde
44	01.05.24	970	15	R3	50	28	47834	0.2431	0.4059	wt
44	01.05.24	970	15	R3	50	28	47834	0.1956	0.2858	zep3
44	01.05.24	970	15	R3	50	28	47834	0.225	0.3809	vde
44	01.05.24	990	15	R3	51	28	47855	0.2456	0.4049	wt
44	01.05.24	990	15	R3	51	28	47855	0.1951	0.2848	zep3
44	01.05.24	990	15	R3	51	28	47855	0.2245	0.3814	vde
44	01.05.24	1010	15	R3	52	28	47875	0.2446	0.4083	wt
44	01.05.24	1010	15	R3	52	28	47875	0.1946	0.2877	zep3
44	01.05.24	1010	15	R3	52	28	47875	0.2245	0.3814	vde
44	01.05.24	1030	15	R3	53	28	47895	0.2461	0.4103	wt
44	01.05.24	1030	15	R3	53	28	47895	0.1951	0.2882	zep3
44	01.05.24	1030	15	R3	53	28	47895	0.225	0.3784	vde
44	01.05.24	1050	15	R3	54	28	47915	0.2475	0.4113	wt
44	01.05.24	1050	15	R3	54	28	47915	0.1941	0.2877	zep3
44	01.05.24	1050	15	R3	54	28	47915	0.2245	0.3824	vde
44	01.05.24	1070	15	R3	55	28	47936	0.2466	0.4113	wt
44	01.05.24	1070	15	R3	55	28	47936	0.1946	0.2873	zep3
44	01.05.24	1070	15	R3	55	28	47936	0.225	0.3809	vde
44	01.05.24	1090	15	R3	56	28	47956	0.2471	0.4123	wt
44	01.05.24	1090	15	R3	56	28	47956	0.1946	0.2877	zep3
44	01.05.24	1090	15	R3	56	28	47956	0.2265	0.3809	vde
44	01.05.24	1110	15	R3	57	28	47976	0.248	0.4123	wt
44	01.05.24	1110	15	R3	57	28	47976	0.1951	0.2868	zep3
44	01.05.24	1110	15	R3	57	28	47976	0.2255	0.3804	vde
44	01.05.24	1130	15	R3	58	28	47997	0.2466	0.4123	wt
44	01.05.24	1130	15	R3	58	28	47997	0.1941	0.2873	zep3
44	01.05.24	1130	15	R3	58	28	47997	0.223	0.3789	vde
44	01.05.24	1150	15	R3	59	28	48017	0.2471	0.4118	wt
44	01.05.24	1150	15	R3	59	28	48017	0.1961	0.2882	zep3
44	01.05.24	1150	15	R3	59	28	48017	0.2255	0.3794	vde
44	01.05.24	1170	15	R3	60	28	48037	0.2495	0.4113	wt
44	01.05.24	1170	15	R3	60	28	48037	0.1956	0.2873	zep3
44	01.05.24	1170	15	R3	60	28	48037	0.226	0.3804	vde
44	01.05.24	1190	15	R3	61	28	48057	0.2471	0.4103	wt
44	01.05.24	1190	15	R3	61	28	48057	0.1966	0.2897	zep3
44	01.05.24	1190	15	R3	61	28	48057	0.225	0.3784	vde
44	01.05.24	1210	15	R3	62	28	48078	0.2466	0.4118	wt
44	01.05.24	1210	15	R3	62	28	48078	0.1956	0.2897	zep3
44	01.05.24	1210	15	R3	62	28	48078	0.2255	0.3809	vde
44	01.05.24	1230	15	R3	63	28	48098	0.248	0.4108	wt
44	01.05.24	1230	15	R3	63	28	48098	0.1961	0.2902	zep3
44	01.05.24	1230	15	R3	63	28	48098	0.225	0.3784	vde
3	25.04.24	-1800	20	R1	1	0	36314	0.2034	0.4358	wt
3	25.04.24	-1800	20	R1	1	0	36314	0.2417	0.5044	zep3
3	25.04.24	-1800	20	R1	1	0	36314	0.2456	0.4985	vde
3	25.04.24	0	20	R1	2	0	38219	0.2225	0.4348	wt
3	25.04.24	0	20	R1	2	0	38219	0.2569	0.4951	zep3
3	25.04.24	0	20	R1	2	0	38219	0.2686	0.4922	vde
3	25.04.24	30	20	R1	3	509	38294	0.424	0.4426	wt
3	25.04.24	30	20	R1	3	509	38294	0.4775	0.4843	zep3
3	25.04.24	30	20	R1	3	509	38294	0.4721	0.4941	vde
3	25.04.24	50	20	R1	4	509	38314	0.4333	0.4466	wt
3	25.04.24	50	20	R1	4	509	38314	0.4515	0.4608	zep3
3	25.04.24	50	20	R1	4	509	38314	0.5029	0.5201	vde
3	25.04.24	70	20	R1	5	509	38334	0.3255	0.3373	wt
3	25.04.24	70	20	R1	5	509	38334	0.3559	0.3681	zep3
3	25.04.24	70	20	R1	5	509	38334	0.4941	0.5123	vde
3	25.04.24	90	20	R1	6	509	38355	0.2505	0.2632	wt
3	25.04.24	90	20	R1	6	509	38355	0.2931	0.3078	zep3
3	25.04.24	90	20	R1	6	509	38355	0.4804	0.499	vde
3	25.04.24	110	20	R1	7	509	38375	0.2186	0.2324	wt
3	25.04.24	110	20	R1	7	509	38375	0.2623	0.2735	zep3
3	25.04.24	110	20	R1	7	509	38375	0.4711	0.4877	vde
3	25.04.24	130	20	R1	8	509	38395	0.2088	0.2191	wt
3	25.04.24	130	20	R1	8	509	38395	0.2436	0.2578	zep3
3	25.04.24	130	20	R1	8	509	38395	0.4637	0.4838	vde
3	25.04.24	150	20	R1	9	509	38416	0.2034	0.2123	wt
3	25.04.24	150	20	R1	9	509	38416	0.2324	0.2461	zep3
3	25.04.24	150	20	R1	9	509	38416	0.4603	0.4784	vde
3	25.04.24	170	20	R1	10	509	38436	0.202	0.2093	wt
3	25.04.24	170	20	R1	10	509	38436	0.227	0.2402	zep3
3	25.04.24	170	20	R1	10	509	38436	0.4549	0.475	vde
3	25.04.24	190	20	R1	11	509	38456	0.1975	0.2083	wt
3	25.04.24	190	20	R1	11	509	38456	0.224	0.2358	zep3
3	25.04.24	190	20	R1	11	509	38456	0.4525	0.4691	vde
3	25.04.24	210	20	R1	12	509	38476	0.1971	0.2064	wt
3	25.04.24	210	20	R1	12	509	38476	0.2225	0.2348	zep3
3	25.04.24	210	20	R1	12	509	38476	0.4485	0.4672	vde
3	25.04.24	230	20	R1	13	509	38497	0.1956	0.2064	wt
3	25.04.24	230	20	R1	13	509	38497	0.2186	0.2319	zep3
3	25.04.24	230	20	R1	13	509	38497	0.4446	0.4627	vde
3	25.04.24	250	20	R1	14	509	38517	0.1926	0.2034	wt
3	25.04.24	250	20	R1	14	509	38517	0.2167	0.2294	zep3
3	25.04.24	250	20	R1	14	509	38517	0.4402	0.4593	vde
3	25.04.24	270	20	R1	15	509	38537	0.1931	0.2025	wt
3	25.04.24	270	20	R1	15	509	38537	0.2147	0.227	zep3
3	25.04.24	270	20	R1	15	509	38537	0.4368	0.4544	vde
3	25.04.24	290	20	R1	16	509	38557	0.1907	0.201	wt
3	25.04.24	290	20	R1	16	509	38557	0.2123	0.2255	zep3
3	25.04.24	290	20	R1	16	509	38557	0.4338	0.451	vde
3	25.04.24	310	20	R1	17	509	38578	0.1902	0.2	wt
3	25.04.24	310	20	R1	17	509	38578	0.2132	0.225	zep3
3	25.04.24	310	20	R1	17	509	38578	0.4324	0.4475	vde
3	25.04.24	330	20	R1	18	509	38598	0.1907	0.1995	wt
3	25.04.24	330	20	R1	18	509	38598	0.2113	0.2245	zep3
3	25.04.24	330	20	R1	18	509	38598	0.426	0.4436	vde
3	25.04.24	350	20	R1	19	28	38618	0.1422	0.1985	wt
3	25.04.24	350	20	R1	19	28	38618	0.1598	0.2235	zep3
3	25.04.24	350	20	R1	19	28	38618	0.3034	0.4333	vde
3	25.04.24	370	20	R1	20	28	38639	0.1377	0.2	wt
3	25.04.24	370	20	R1	20	28	38639	0.1539	0.224	zep3
3	25.04.24	370	20	R1	20	28	38639	0.2848	0.4289	vde
3	25.04.24	390	20	R1	21	28	38659	0.1387	0.2029	wt
3	25.04.24	390	20	R1	21	28	38659	0.1539	0.2235	zep3
3	25.04.24	390	20	R1	21	28	38659	0.2833	0.4279	vde
3	25.04.24	410	20	R1	22	28	38679	0.1426	0.2074	wt
3	25.04.24	410	20	R1	22	28	38679	0.1525	0.224	zep3
3	25.04.24	410	20	R1	22	28	38679	0.2809	0.4294	vde
3	25.04.24	430	20	R1	23	28	38699	0.1451	0.2137	wt
3	25.04.24	430	20	R1	23	28	38699	0.1539	0.2255	zep3
3	25.04.24	430	20	R1	23	28	38699	0.2819	0.4304	vde
3	25.04.24	450	20	R1	24	28	38720	0.1485	0.2196	wt
3	25.04.24	450	20	R1	24	28	38720	0.1529	0.225	zep3
3	25.04.24	450	20	R1	24	28	38720	0.2784	0.4265	vde
3	25.04.24	470	20	R1	25	28	38740	0.1525	0.226	wt
3	25.04.24	470	20	R1	25	28	38740	0.152	0.224	zep3
3	25.04.24	470	20	R1	25	28	38740	0.276	0.426	vde
3	25.04.24	490	20	R1	26	28	38760	0.1593	0.2338	wt
3	25.04.24	490	20	R1	26	28	38760	0.152	0.223	zep3
3	25.04.24	490	20	R1	26	28	38760	0.276	0.4265	vde
3	25.04.24	510	20	R1	27	28	38781	0.1632	0.2407	wt
3	25.04.24	510	20	R1	27	28	38781	0.151	0.223	zep3
3	25.04.24	510	20	R1	27	28	38781	0.273	0.4255	vde
3	25.04.24	530	20	R1	28	28	38801	0.1662	0.2451	wt
3	25.04.24	530	20	R1	28	28	38801	0.152	0.2216	zep3
3	25.04.24	530	20	R1	28	28	38801	0.273	0.424	vde
3	25.04.24	550	20	R1	29	28	38821	0.1701	0.2529	wt
3	25.04.24	550	20	R1	29	28	38821	0.1534	0.223	zep3
3	25.04.24	550	20	R1	29	28	38821	0.2735	0.423	vde
3	25.04.24	570	20	R1	30	28	38841	0.1745	0.2613	wt
3	25.04.24	570	20	R1	30	28	38841	0.152	0.224	zep3
3	25.04.24	570	20	R1	30	28	38841	0.273	0.4245	vde
3	25.04.24	590	20	R1	31	28	38862	0.1794	0.2706	wt
3	25.04.24	590	20	R1	31	28	38862	0.1534	0.2225	zep3
3	25.04.24	590	20	R1	31	28	38862	0.2725	0.4245	vde
3	25.04.24	610	20	R1	32	28	38882	0.1828	0.2779	wt
3	25.04.24	610	20	R1	32	28	38882	0.1539	0.223	zep3
3	25.04.24	610	20	R1	32	28	38882	0.2725	0.425	vde
3	25.04.24	630	20	R1	33	28	38902	0.1868	0.2824	wt
3	25.04.24	630	20	R1	33	28	38902	0.1534	0.224	zep3
3	25.04.24	630	20	R1	33	28	38902	0.2725	0.426	vde
3	25.04.24	650	20	R1	34	28	38923	0.1902	0.2887	wt
3	25.04.24	650	20	R1	34	28	38923	0.1549	0.2245	zep3
3	25.04.24	650	20	R1	34	28	38923	0.2706	0.424	vde
3	25.04.24	670	20	R1	35	28	38943	0.1936	0.2946	wt
3	25.04.24	670	20	R1	35	28	38943	0.1539	0.226	zep3
3	25.04.24	670	20	R1	35	28	38943	0.273	0.427	vde
3	25.04.24	690	20	R1	36	28	38963	0.1956	0.3034	wt
3	25.04.24	690	20	R1	36	28	38963	0.1544	0.2279	zep3
3	25.04.24	690	20	R1	36	28	38963	0.2721	0.426	vde
3	25.04.24	710	20	R1	37	28	38983	0.1995	0.3098	wt
3	25.04.24	710	20	R1	37	28	38983	0.1559	0.2275	zep3
3	25.04.24	710	20	R1	37	28	38983	0.2721	0.425	vde
3	25.04.24	730	20	R1	38	28	39004	0.202	0.3123	wt
3	25.04.24	730	20	R1	38	28	39004	0.1554	0.225	zep3
3	25.04.24	730	20	R1	38	28	39004	0.2706	0.4225	vde
3	25.04.24	750	20	R1	39	28	39024	0.2054	0.3172	wt
3	25.04.24	750	20	R1	39	28	39024	0.1559	0.226	zep3
3	25.04.24	750	20	R1	39	28	39024	0.2721	0.4235	vde
3	25.04.24	770	20	R1	40	28	39044	0.2064	0.3255	wt
3	25.04.24	770	20	R1	40	28	39044	0.1539	0.226	zep3
3	25.04.24	770	20	R1	40	28	39044	0.2691	0.4225	vde
3	25.04.24	790	20	R1	41	28	39064	0.2078	0.3279	wt
3	25.04.24	790	20	R1	41	28	39064	0.1554	0.227	zep3
3	25.04.24	790	20	R1	41	28	39064	0.2706	0.4235	vde
3	25.04.24	810	20	R1	42	28	39085	0.2093	0.3324	wt
3	25.04.24	810	20	R1	42	28	39085	0.1569	0.225	zep3
3	25.04.24	810	20	R1	42	28	39085	0.2701	0.4211	vde
3	25.04.24	830	20	R1	43	28	39105	0.2108	0.3353	wt
3	25.04.24	830	20	R1	43	28	39105	0.1549	0.2265	zep3
3	25.04.24	830	20	R1	43	28	39105	0.2691	0.4221	vde
3	25.04.24	850	20	R1	44	28	39125	0.2118	0.3363	wt
3	25.04.24	850	20	R1	44	28	39125	0.1544	0.225	zep3
3	25.04.24	850	20	R1	44	28	39125	0.2676	0.4196	vde
3	25.04.24	870	20	R1	45	28	39146	0.2127	0.3402	wt
3	25.04.24	870	20	R1	45	28	39146	0.1559	0.2255	zep3
3	25.04.24	870	20	R1	45	28	39146	0.2686	0.4211	vde
3	25.04.24	890	20	R1	46	28	39166	0.2132	0.3426	wt
3	25.04.24	890	20	R1	46	28	39166	0.1559	0.2275	zep3
3	25.04.24	890	20	R1	46	28	39166	0.2711	0.4235	vde
3	25.04.24	910	20	R1	47	28	39186	0.2157	0.3431	wt
3	25.04.24	910	20	R1	47	28	39186	0.1569	0.225	zep3
3	25.04.24	910	20	R1	47	28	39186	0.2716	0.4206	vde
3	25.04.24	930	20	R1	48	28	39206	0.2152	0.3451	wt
3	25.04.24	930	20	R1	48	28	39206	0.1569	0.2279	zep3
3	25.04.24	930	20	R1	48	28	39206	0.2696	0.4211	vde
3	25.04.24	950	20	R1	49	28	39227	0.2176	0.3495	wt
3	25.04.24	950	20	R1	49	28	39227	0.1569	0.2284	zep3
3	25.04.24	950	20	R1	49	28	39227	0.2701	0.4221	vde
3	25.04.24	970	20	R1	50	28	39247	0.2176	0.3485	wt
3	25.04.24	970	20	R1	50	28	39247	0.1559	0.226	zep3
3	25.04.24	970	20	R1	50	28	39247	0.2701	0.4225	vde
3	25.04.24	990	20	R1	51	28	39267	0.2181	0.3515	wt
3	25.04.24	990	20	R1	51	28	39267	0.1574	0.2294	zep3
3	25.04.24	990	20	R1	51	28	39267	0.2716	0.4221	vde
3	25.04.24	1010	20	R1	52	28	39288	0.2186	0.35	wt
3	25.04.24	1010	20	R1	52	28	39288	0.1578	0.2279	zep3
3	25.04.24	1010	20	R1	52	28	39288	0.2725	0.4235	vde
3	25.04.24	1030	20	R1	53	28	39308	0.2172	0.351	wt
3	25.04.24	1030	20	R1	53	28	39308	0.1569	0.2294	zep3
3	25.04.24	1030	20	R1	53	28	39308	0.2706	0.4235	vde
3	25.04.24	1050	20	R1	54	28	39328	0.2191	0.3534	wt
3	25.04.24	1050	20	R1	54	28	39328	0.1583	0.2294	zep3
3	25.04.24	1050	20	R1	54	28	39328	0.275	0.4245	vde
3	25.04.24	1070	20	R1	55	28	39348	0.2181	0.3544	wt
3	25.04.24	1070	20	R1	55	28	39348	0.1574	0.2299	zep3
3	25.04.24	1070	20	R1	55	28	39348	0.2721	0.4275	vde
3	25.04.24	1090	20	R1	56	28	39369	0.2186	0.3549	wt
3	25.04.24	1090	20	R1	56	28	39369	0.1588	0.2294	zep3
3	25.04.24	1090	20	R1	56	28	39369	0.2711	0.4221	vde
3	25.04.24	1110	20	R1	57	28	39389	0.2211	0.3564	wt
3	25.04.24	1110	20	R1	57	28	39389	0.1578	0.2294	zep3
3	25.04.24	1110	20	R1	57	28	39389	0.2725	0.423	vde
3	25.04.24	1130	20	R1	58	28	39409	0.2201	0.3559	wt
3	25.04.24	1130	20	R1	58	28	39409	0.1574	0.2279	zep3
3	25.04.24	1130	20	R1	58	28	39409	0.2721	0.4206	vde
3	25.04.24	1150	20	R1	59	28	39431	0.2206	0.3554	wt
3	25.04.24	1150	20	R1	59	28	39431	0.1569	0.2284	zep3
3	25.04.24	1150	20	R1	59	28	39431	0.2701	0.4196	vde
3	25.04.24	1170	20	R1	60	28	39451	0.2206	0.3559	wt
3	25.04.24	1170	20	R1	60	28	39451	0.1578	0.2304	zep3
3	25.04.24	1170	20	R1	60	28	39451	0.2721	0.4206	vde
3	25.04.24	1190	20	R1	61	28	39471	0.2191	0.3564	wt
3	25.04.24	1190	20	R1	61	28	39471	0.1588	0.2309	zep3
3	25.04.24	1190	20	R1	61	28	39471	0.2696	0.4201	vde
3	25.04.24	1210	20	R1	62	28	39491	0.2201	0.3569	wt
3	25.04.24	1210	20	R1	62	28	39491	0.1574	0.2294	zep3
3	25.04.24	1210	20	R1	62	28	39491	0.2701	0.4167	vde
3	25.04.24	1230	20	R1	63	28	39512	0.2191	0.3588	wt
3	25.04.24	1230	20	R1	63	28	39512	0.1588	0.2319	zep3
3	25.04.24	1230	20	R1	63	28	39512	0.2691	0.4191	vde
22	29.04.24	-1800	20	R2	1	0	56469	0.2029	0.4083	wt
22	29.04.24	-1800	20	R2	1	0	56469	0.2314	0.4618	zep3
22	29.04.24	-1800	20	R2	1	0	56469	0.2382	0.4995	vde
22	29.04.24	0	20	R2	2	0	59424	0.2147	0.4137	wt
22	29.04.24	0	20	R2	2	0	59424	0.2539	0.4819	zep3
22	29.04.24	0	20	R2	2	0	59424	0.2554	0.5059	vde
22	29.04.24	30	20	R2	3	509	59517	0.402	0.4206	wt
22	29.04.24	30	20	R2	3	509	59517	0.4642	0.4848	zep3
22	29.04.24	30	20	R2	3	509	59517	0.4838	0.5132	vde
22	29.04.24	50	20	R2	4	509	59538	0.4191	0.4304	wt
22	29.04.24	50	20	R2	4	509	59538	0.4686	0.4799	zep3
22	29.04.24	50	20	R2	4	509	59538	0.5294	0.551	vde
22	29.04.24	70	20	R2	5	509	59558	0.3422	0.3559	wt
22	29.04.24	70	20	R2	5	509	59558	0.3833	0.3951	zep3
22	29.04.24	70	20	R2	5	509	59558	0.5142	0.5377	vde
22	29.04.24	90	20	R2	6	509	59578	0.2686	0.2784	wt
22	29.04.24	90	20	R2	6	509	59578	0.3103	0.3211	zep3
22	29.04.24	90	20	R2	6	509	59578	0.5029	0.526	vde
22	29.04.24	110	20	R2	7	509	59599	0.223	0.2333	wt
22	29.04.24	110	20	R2	7	509	59599	0.2642	0.2745	zep3
22	29.04.24	110	20	R2	7	509	59599	0.4985	0.523	vde
22	29.04.24	130	20	R2	8	509	59619	0.2034	0.2118	wt
22	29.04.24	130	20	R2	8	509	59619	0.2407	0.251	zep3
22	29.04.24	130	20	R2	8	509	59619	0.4975	0.5211	vde
22	29.04.24	150	20	R2	9	509	59639	0.1912	0.2015	wt
22	29.04.24	150	20	R2	9	509	59639	0.225	0.2382	zep3
22	29.04.24	150	20	R2	9	509	59639	0.4926	0.5196	vde
22	29.04.24	170	20	R2	10	509	59659	0.1877	0.1961	wt
22	29.04.24	170	20	R2	10	509	59659	0.2162	0.2294	zep3
22	29.04.24	170	20	R2	10	509	59659	0.4902	0.5162	vde
22	29.04.24	190	20	R2	11	509	59680	0.1828	0.1907	wt
22	29.04.24	190	20	R2	11	509	59680	0.2127	0.223	zep3
22	29.04.24	190	20	R2	11	509	59680	0.4873	0.5118	vde
22	29.04.24	210	20	R2	12	509	59700	0.1809	0.1863	wt
22	29.04.24	210	20	R2	12	509	59700	0.2088	0.2201	zep3
22	29.04.24	210	20	R2	12	509	59700	0.4853	0.5108	vde
22	29.04.24	230	20	R2	13	509	59720	0.1779	0.1877	wt
22	29.04.24	230	20	R2	13	509	59720	0.2054	0.2191	zep3
22	29.04.24	230	20	R2	13	509	59720	0.4809	0.5049	vde
22	29.04.24	250	20	R2	14	509	59740	0.1765	0.1838	wt
22	29.04.24	250	20	R2	14	509	59740	0.2025	0.2147	zep3
22	29.04.24	250	20	R2	14	509	59740	0.473	0.5005	vde
22	29.04.24	270	20	R2	15	509	59761	0.1755	0.1824	wt
22	29.04.24	270	20	R2	15	509	59761	0.202	0.2152	zep3
22	29.04.24	270	20	R2	15	509	59761	0.4701	0.4975	vde
22	29.04.24	290	20	R2	16	509	59781	0.175	0.1814	wt
22	29.04.24	290	20	R2	16	509	59781	0.201	0.2123	zep3
22	29.04.24	290	20	R2	16	509	59781	0.4657	0.4926	vde
22	29.04.24	310	20	R2	17	509	59801	0.1725	0.1804	wt
22	29.04.24	310	20	R2	17	509	59801	0.199	0.2098	zep3
22	29.04.24	310	20	R2	17	509	59801	0.4637	0.4873	vde
22	29.04.24	330	20	R2	18	509	59822	0.1711	0.1799	wt
22	29.04.24	330	20	R2	18	509	59822	0.1961	0.2083	zep3
22	29.04.24	330	20	R2	18	509	59822	0.4593	0.4843	vde
22	29.04.24	350	20	R2	19	28	59842	0.1309	0.1858	wt
22	29.04.24	350	20	R2	19	28	59842	0.148	0.2137	zep3
22	29.04.24	350	20	R2	19	28	59842	0.3049	0.4716	vde
22	29.04.24	370	20	R2	20	28	59862	0.1299	0.1902	wt
22	29.04.24	370	20	R2	20	28	59862	0.1441	0.2123	zep3
22	29.04.24	370	20	R2	20	28	59862	0.2828	0.4681	vde
22	29.04.24	390	20	R2	21	28	59882	0.1333	0.1951	wt
22	29.04.24	390	20	R2	21	28	59882	0.1451	0.2118	zep3
22	29.04.24	390	20	R2	21	28	59882	0.2745	0.4627	vde
22	29.04.24	410	20	R2	22	28	59903	0.1397	0.2078	wt
22	29.04.24	410	20	R2	22	28	59903	0.1451	0.2137	zep3
22	29.04.24	410	20	R2	22	28	59903	0.2706	0.4627	vde
22	29.04.24	430	20	R2	23	28	59923	0.1485	0.2196	wt
22	29.04.24	430	20	R2	23	28	59923	0.1461	0.2147	zep3
22	29.04.24	430	20	R2	23	28	59923	0.2701	0.4637	vde
22	29.04.24	450	20	R2	24	28	59943	0.1569	0.2343	wt
22	29.04.24	450	20	R2	24	28	59943	0.1461	0.2142	zep3
22	29.04.24	450	20	R2	24	28	59943	0.2662	0.4608	vde
22	29.04.24	470	20	R2	25	28	59964	0.1647	0.2495	wt
22	29.04.24	470	20	R2	25	28	59964	0.1466	0.2137	zep3
22	29.04.24	470	20	R2	25	28	59964	0.2662	0.4583	vde
22	29.04.24	490	20	R2	26	28	59984	0.174	0.2662	wt
22	29.04.24	490	20	R2	26	28	59984	0.1451	0.2142	zep3
22	29.04.24	490	20	R2	26	28	59984	0.2647	0.4569	vde
22	29.04.24	510	20	R2	27	28	60004	0.1843	0.2853	wt
22	29.04.24	510	20	R2	27	28	60004	0.1475	0.2137	zep3
22	29.04.24	510	20	R2	27	28	60004	0.2662	0.4593	vde
22	29.04.24	530	20	R2	28	28	60024	0.1912	0.2985	wt
22	29.04.24	530	20	R2	28	28	60024	0.1475	0.2162	zep3
22	29.04.24	530	20	R2	28	28	60024	0.2637	0.4598	vde
22	29.04.24	550	20	R2	29	28	60045	0.1975	0.3118	wt
22	29.04.24	550	20	R2	29	28	60045	0.1466	0.2137	zep3
22	29.04.24	550	20	R2	29	28	60045	0.2647	0.4574	vde
22	29.04.24	570	20	R2	30	28	60065	0.2039	0.323	wt
22	29.04.24	570	20	R2	30	28	60065	0.148	0.2147	zep3
22	29.04.24	570	20	R2	30	28	60065	0.2652	0.4574	vde
22	29.04.24	590	20	R2	31	28	60085	0.2078	0.3314	wt
22	29.04.24	590	20	R2	31	28	60085	0.1466	0.2142	zep3
22	29.04.24	590	20	R2	31	28	60085	0.2637	0.4583	vde
22	29.04.24	610	20	R2	32	28	60106	0.2108	0.3422	wt
22	29.04.24	610	20	R2	32	28	60106	0.1456	0.2152	zep3
22	29.04.24	610	20	R2	32	28	60106	0.2637	0.4593	vde
22	29.04.24	630	20	R2	33	28	60126	0.2137	0.3475	wt
22	29.04.24	630	20	R2	33	28	60126	0.1475	0.2147	zep3
22	29.04.24	630	20	R2	33	28	60126	0.2642	0.4564	vde
22	29.04.24	650	20	R2	34	28	60146	0.2147	0.35	wt
22	29.04.24	650	20	R2	34	28	60146	0.1466	0.2142	zep3
22	29.04.24	650	20	R2	34	28	60146	0.2632	0.4549	vde
22	29.04.24	670	20	R2	35	28	60166	0.2152	0.3544	wt
22	29.04.24	670	20	R2	35	28	60166	0.148	0.2142	zep3
22	29.04.24	670	20	R2	35	28	60166	0.2632	0.4544	vde
22	29.04.24	690	20	R2	36	28	60187	0.2157	0.3578	wt
22	29.04.24	690	20	R2	36	28	60187	0.1466	0.2157	zep3
22	29.04.24	690	20	R2	36	28	60187	0.2618	0.4554	vde
22	29.04.24	710	20	R2	37	28	60207	0.2201	0.3608	wt
22	29.04.24	710	20	R2	37	28	60207	0.148	0.2186	zep3
22	29.04.24	710	20	R2	37	28	60207	0.2637	0.4539	vde
22	29.04.24	730	20	R2	38	28	60227	0.2191	0.3627	wt
22	29.04.24	730	20	R2	38	28	60227	0.1471	0.2176	zep3
22	29.04.24	730	20	R2	38	28	60227	0.2593	0.4534	vde
22	29.04.24	750	20	R2	39	28	60247	0.2181	0.3623	wt
22	29.04.24	750	20	R2	39	28	60247	0.1495	0.2152	zep3
22	29.04.24	750	20	R2	39	28	60247	0.2623	0.451	vde
22	29.04.24	770	20	R2	40	28	60268	0.2206	0.3662	wt
22	29.04.24	770	20	R2	40	28	60268	0.1495	0.2162	zep3
22	29.04.24	770	20	R2	40	28	60268	0.2618	0.4529	vde
22	29.04.24	790	20	R2	41	28	60288	0.2211	0.3676	wt
22	29.04.24	790	20	R2	41	28	60288	0.1485	0.2181	zep3
22	29.04.24	790	20	R2	41	28	60288	0.2613	0.4525	vde
22	29.04.24	810	20	R2	42	28	60308	0.2225	0.3681	wt
22	29.04.24	810	20	R2	42	28	60308	0.1505	0.2206	zep3
22	29.04.24	810	20	R2	42	28	60308	0.2618	0.4529	vde
22	29.04.24	830	20	R2	43	28	60329	0.2206	0.3662	wt
22	29.04.24	830	20	R2	43	28	60329	0.148	0.2186	zep3
22	29.04.24	830	20	R2	43	28	60329	0.2618	0.451	vde
22	29.04.24	850	20	R2	44	28	60349	0.2196	0.3681	wt
22	29.04.24	850	20	R2	44	28	60349	0.149	0.2162	zep3
22	29.04.24	850	20	R2	44	28	60349	0.2613	0.4529	vde
22	29.04.24	870	20	R2	45	28	60369	0.2211	0.3672	wt
22	29.04.24	870	20	R2	45	28	60369	0.149	0.2176	zep3
22	29.04.24	870	20	R2	45	28	60369	0.2593	0.4505	vde
22	29.04.24	890	20	R2	46	28	60389	0.2211	0.3691	wt
22	29.04.24	890	20	R2	46	28	60389	0.149	0.2186	zep3
22	29.04.24	890	20	R2	46	28	60389	0.2608	0.4534	vde
22	29.04.24	910	20	R2	47	28	60410	0.2201	0.3686	wt
22	29.04.24	910	20	R2	47	28	60410	0.1485	0.2186	zep3
22	29.04.24	910	20	R2	47	28	60410	0.2613	0.452	vde
22	29.04.24	930	20	R2	48	28	60430	0.2191	0.3672	wt
22	29.04.24	930	20	R2	48	28	60430	0.15	0.2176	zep3
22	29.04.24	930	20	R2	48	28	60430	0.2618	0.4505	vde
22	29.04.24	950	20	R2	49	28	60450	0.2196	0.3652	wt
22	29.04.24	950	20	R2	49	28	60450	0.151	0.2181	zep3
22	29.04.24	950	20	R2	49	28	60450	0.2613	0.4485	vde
22	29.04.24	970	20	R2	50	28	60471	0.2211	0.3662	wt
22	29.04.24	970	20	R2	50	28	60471	0.1515	0.2206	zep3
22	29.04.24	970	20	R2	50	28	60471	0.2623	0.4505	vde
22	29.04.24	990	20	R2	51	28	60491	0.2206	0.3686	wt
22	29.04.24	990	20	R2	51	28	60491	0.1495	0.2216	zep3
22	29.04.24	990	20	R2	51	28	60491	0.2618	0.4495	vde
22	29.04.24	1010	20	R2	52	28	60511	0.2201	0.3681	wt
22	29.04.24	1010	20	R2	52	28	60511	0.152	0.2225	zep3
22	29.04.24	1010	20	R2	52	28	60511	0.2623	0.45	vde
22	29.04.24	1030	20	R2	53	28	60531	0.2206	0.3667	wt
22	29.04.24	1030	20	R2	53	28	60531	0.15	0.2216	zep3
22	29.04.24	1030	20	R2	53	28	60531	0.2593	0.451	vde
22	29.04.24	1050	20	R2	54	28	60552	0.2196	0.3652	wt
22	29.04.24	1050	20	R2	54	28	60552	0.1515	0.2201	zep3
22	29.04.24	1050	20	R2	54	28	60552	0.2608	0.45	vde
22	29.04.24	1070	20	R2	55	28	60572	0.2196	0.3657	wt
22	29.04.24	1070	20	R2	55	28	60572	0.151	0.2221	zep3
22	29.04.24	1070	20	R2	55	28	60572	0.2623	0.449	vde
22	29.04.24	1090	20	R2	56	28	60592	0.2186	0.3657	wt
22	29.04.24	1090	20	R2	56	28	60592	0.1515	0.2216	zep3
22	29.04.24	1090	20	R2	56	28	60592	0.2627	0.4505	vde
22	29.04.24	1110	20	R2	57	28	60613	0.2181	0.3657	wt
22	29.04.24	1110	20	R2	57	28	60613	0.1505	0.2211	zep3
22	29.04.24	1110	20	R2	57	28	60613	0.2623	0.4505	vde
22	29.04.24	1130	20	R2	58	28	60633	0.2191	0.3647	wt
22	29.04.24	1130	20	R2	58	28	60633	0.15	0.2211	zep3
22	29.04.24	1130	20	R2	58	28	60633	0.2613	0.45	vde
22	29.04.24	1150	20	R2	59	28	60653	0.2201	0.3657	wt
22	29.04.24	1150	20	R2	59	28	60653	0.151	0.2196	zep3
22	29.04.24	1150	20	R2	59	28	60653	0.2613	0.45	vde
22	29.04.24	1170	20	R2	60	28	60673	0.2201	0.3657	wt
22	29.04.24	1170	20	R2	60	28	60673	0.1525	0.2235	zep3
22	29.04.24	1170	20	R2	60	28	60673	0.2618	0.4495	vde
22	29.04.24	1190	20	R2	61	28	60694	0.2201	0.3647	wt
22	29.04.24	1190	20	R2	61	28	60694	0.1515	0.2235	zep3
22	29.04.24	1190	20	R2	61	28	60694	0.2623	0.4495	vde
22	29.04.24	1210	20	R2	62	28	60714	0.2196	0.3637	wt
22	29.04.24	1210	20	R2	62	28	60714	0.152	0.2225	zep3
22	29.04.24	1210	20	R2	62	28	60714	0.2627	0.4485	vde
22	29.04.24	1230	20	R2	63	28	60734	0.2206	0.3637	wt
22	29.04.24	1230	20	R2	63	28	60734	0.1525	0.2225	zep3
22	29.04.24	1230	20	R2	63	28	60734	0.2627	0.4485	vde
54	02.05.24	-1800	20	R3	1	0	49825	0.223	0.4373	wt
54	02.05.24	-1800	20	R3	1	0	49825	0.3029	0.5794	zep3
54	02.05.24	-1800	20	R3	1	0	49825	0.2667	0.5235	vde
54	02.05.24	0	20	R3	2	0	51655	0.2225	0.4417	wt
54	02.05.24	0	20	R3	2	0	51655	0.3039	0.5971	zep3
54	02.05.24	0	20	R3	2	0	51655	0.2627	0.5299	vde
54	02.05.24	30	20	R3	3	509	51693	0.4284	0.4456	wt
54	02.05.24	30	20	R3	3	509	51693	0.5765	0.5956	zep3
54	02.05.24	30	20	R3	3	509	51693	0.5098	0.5382	vde
54	02.05.24	50	20	R3	4	509	51713	0.4289	0.4461	wt
54	02.05.24	50	20	R3	4	509	51713	0.5613	0.575	zep3
54	02.05.24	50	20	R3	4	509	51713	0.548	0.5745	vde
54	02.05.24	70	20	R3	5	509	51734	0.325	0.3387	wt
54	02.05.24	70	20	R3	5	509	51734	0.4353	0.451	zep3
54	02.05.24	70	20	R3	5	509	51734	0.5309	0.5583	vde
54	02.05.24	90	20	R3	6	509	51754	0.25	0.2613	wt
54	02.05.24	90	20	R3	6	509	51754	0.3515	0.3647	zep3
54	02.05.24	90	20	R3	6	509	51754	0.525	0.5485	vde
54	02.05.24	110	20	R3	7	509	51774	0.2157	0.2255	wt
54	02.05.24	110	20	R3	7	509	51774	0.3054	0.3211	zep3
54	02.05.24	110	20	R3	7	509	51774	0.5191	0.5466	vde
54	02.05.24	130	20	R3	8	509	51794	0.2044	0.2137	wt
54	02.05.24	130	20	R3	8	509	51794	0.2838	0.3005	zep3
54	02.05.24	130	20	R3	8	509	51794	0.5167	0.5436	vde
54	02.05.24	150	20	R3	9	509	51815	0.1961	0.2078	wt
54	02.05.24	150	20	R3	9	509	51815	0.2721	0.2877	zep3
54	02.05.24	150	20	R3	9	509	51815	0.5132	0.5402	vde
54	02.05.24	170	20	R3	10	509	51835	0.1951	0.201	wt
54	02.05.24	170	20	R3	10	509	51835	0.2647	0.2789	zep3
54	02.05.24	170	20	R3	10	509	51835	0.5093	0.5338	vde
54	02.05.24	190	20	R3	11	509	51855	0.1912	0.2005	wt
54	02.05.24	190	20	R3	11	509	51855	0.2613	0.2765	zep3
54	02.05.24	190	20	R3	11	509	51855	0.5049	0.5299	vde
54	02.05.24	210	20	R3	12	509	51876	0.1907	0.1995	wt
54	02.05.24	210	20	R3	12	509	51876	0.2554	0.273	zep3
54	02.05.24	210	20	R3	12	509	51876	0.4995	0.526	vde
54	02.05.24	230	20	R3	13	509	51896	0.1868	0.1985	wt
54	02.05.24	230	20	R3	13	509	51896	0.2549	0.2706	zep3
54	02.05.24	230	20	R3	13	509	51896	0.4971	0.5221	vde
54	02.05.24	250	20	R3	14	509	51916	0.1868	0.1971	wt
54	02.05.24	250	20	R3	14	509	51916	0.2505	0.2691	zep3
54	02.05.24	250	20	R3	14	509	51916	0.4882	0.5167	vde
54	02.05.24	270	20	R3	15	509	51936	0.1858	0.1966	wt
54	02.05.24	270	20	R3	15	509	51936	0.249	0.2652	zep3
54	02.05.24	270	20	R3	15	509	51936	0.4838	0.5113	vde
54	02.05.24	290	20	R3	16	509	51957	0.1858	0.1931	wt
54	02.05.24	290	20	R3	16	509	51957	0.2485	0.2647	zep3
54	02.05.24	290	20	R3	16	509	51957	0.4804	0.5064	vde
54	02.05.24	310	20	R3	17	509	51978	0.1838	0.1936	wt
54	02.05.24	310	20	R3	17	509	51978	0.2475	0.2642	zep3
54	02.05.24	310	20	R3	17	509	51978	0.4765	0.5029	vde
54	02.05.24	330	20	R3	18	509	51998	0.1848	0.1922	wt
54	02.05.24	330	20	R3	18	509	51998	0.2451	0.2588	zep3
54	02.05.24	330	20	R3	18	509	51998	0.4735	0.4961	vde
54	02.05.24	350	20	R3	19	44	52018	0.1377	0.1951	wt
54	02.05.24	350	20	R3	19	44	52018	0.1853	0.2652	zep3
54	02.05.24	350	20	R3	19	44	52018	0.3172	0.4853	vde
54	02.05.24	370	20	R3	20	44	52039	0.1368	0.202	wt
54	02.05.24	370	20	R3	20	44	52039	0.1809	0.2652	zep3
54	02.05.24	370	20	R3	20	44	52039	0.302	0.4804	vde
54	02.05.24	390	20	R3	21	44	52059	0.1412	0.2078	wt
54	02.05.24	390	20	R3	21	44	52059	0.1819	0.2642	zep3
54	02.05.24	390	20	R3	21	44	52059	0.2917	0.4794	vde
54	02.05.24	410	20	R3	22	44	52079	0.1475	0.2172	wt
54	02.05.24	410	20	R3	22	44	52079	0.1804	0.2667	zep3
54	02.05.24	410	20	R3	22	44	52079	0.2892	0.4779	vde
54	02.05.24	430	20	R3	23	44	52100	0.1574	0.2338	wt
54	02.05.24	430	20	R3	23	44	52100	0.1843	0.2667	zep3
54	02.05.24	430	20	R3	23	44	52100	0.2877	0.476	vde
54	02.05.24	450	20	R3	24	44	52120	0.1637	0.2505	wt
54	02.05.24	450	20	R3	24	44	52120	0.1838	0.2681	zep3
54	02.05.24	450	20	R3	24	44	52120	0.2853	0.4711	vde
54	02.05.24	470	20	R3	25	44	52140	0.176	0.2672	wt
54	02.05.24	470	20	R3	25	44	52140	0.1858	0.2676	zep3
54	02.05.24	470	20	R3	25	44	52140	0.2858	0.4711	vde
54	02.05.24	490	20	R3	26	44	52160	0.1853	0.2843	wt
54	02.05.24	490	20	R3	26	44	52160	0.1828	0.2672	zep3
54	02.05.24	490	20	R3	26	44	52160	0.2819	0.4691	vde
54	02.05.24	510	20	R3	27	44	52181	0.1956	0.3015	wt
54	02.05.24	510	20	R3	27	44	52181	0.1848	0.2672	zep3
54	02.05.24	510	20	R3	27	44	52181	0.2819	0.4676	vde
54	02.05.24	530	20	R3	28	44	52201	0.202	0.3176	wt
54	02.05.24	530	20	R3	28	44	52201	0.1863	0.2696	zep3
54	02.05.24	530	20	R3	28	44	52201	0.2799	0.4681	vde
54	02.05.24	550	20	R3	29	44	52221	0.2088	0.3319	wt
54	02.05.24	550	20	R3	29	44	52221	0.1843	0.2711	zep3
54	02.05.24	550	20	R3	29	44	52221	0.2814	0.4701	vde
54	02.05.24	570	20	R3	30	44	52242	0.2162	0.3392	wt
54	02.05.24	570	20	R3	30	44	52242	0.1828	0.2696	zep3
54	02.05.24	570	20	R3	30	44	52242	0.2779	0.4672	vde
54	02.05.24	590	20	R3	31	44	52262	0.2191	0.3505	wt
54	02.05.24	590	20	R3	31	44	52262	0.1873	0.2701	zep3
54	02.05.24	590	20	R3	31	44	52262	0.2794	0.4667	vde
54	02.05.24	610	20	R3	32	44	52282	0.223	0.3574	wt
54	02.05.24	610	20	R3	32	44	52282	0.1868	0.2696	zep3
54	02.05.24	610	20	R3	32	44	52282	0.2814	0.4686	vde
54	02.05.24	630	20	R3	33	44	52302	0.225	0.3652	wt
54	02.05.24	630	20	R3	33	44	52302	0.1868	0.2721	zep3
54	02.05.24	630	20	R3	33	44	52302	0.2784	0.4667	vde
54	02.05.24	650	20	R3	34	44	52323	0.227	0.3701	wt
54	02.05.24	650	20	R3	34	44	52323	0.1877	0.2735	zep3
54	02.05.24	650	20	R3	34	44	52323	0.2784	0.4706	vde
54	02.05.24	670	20	R3	35	44	52343	0.2294	0.373	wt
54	02.05.24	670	20	R3	35	44	52343	0.1892	0.2706	zep3
54	02.05.24	670	20	R3	35	44	52343	0.2809	0.4657	vde
54	02.05.24	690	20	R3	36	44	52363	0.2294	0.375	wt
54	02.05.24	690	20	R3	36	44	52363	0.1882	0.2701	zep3
54	02.05.24	690	20	R3	36	44	52363	0.2799	0.4662	vde
54	02.05.24	710	20	R3	37	44	52384	0.2294	0.3775	wt
54	02.05.24	710	20	R3	37	44	52384	0.1863	0.2721	zep3
54	02.05.24	710	20	R3	37	44	52384	0.2775	0.4681	vde
54	02.05.24	730	20	R3	38	44	52404	0.2294	0.3809	wt
54	02.05.24	730	20	R3	38	44	52404	0.1877	0.273	zep3
54	02.05.24	730	20	R3	38	44	52404	0.2775	0.4657	vde
54	02.05.24	750	20	R3	39	44	52424	0.2324	0.3814	wt
54	02.05.24	750	20	R3	39	44	52424	0.1877	0.2721	zep3
54	02.05.24	750	20	R3	39	44	52424	0.2799	0.4652	vde
54	02.05.24	770	20	R3	40	44	52444	0.2333	0.3819	wt
54	02.05.24	770	20	R3	40	44	52444	0.1877	0.273	zep3
54	02.05.24	770	20	R3	40	44	52444	0.2765	0.4667	vde
54	02.05.24	790	20	R3	41	44	52465	0.2333	0.3814	wt
54	02.05.24	790	20	R3	41	44	52465	0.1882	0.274	zep3
54	02.05.24	790	20	R3	41	44	52465	0.2765	0.4667	vde
54	02.05.24	810	20	R3	42	44	52485	0.2314	0.3853	wt
54	02.05.24	810	20	R3	42	44	52485	0.1907	0.275	zep3
54	02.05.24	810	20	R3	42	44	52485	0.2789	0.4667	vde
54	02.05.24	830	20	R3	43	44	52505	0.2324	0.3873	wt
54	02.05.24	830	20	R3	43	44	52505	0.1892	0.274	zep3
54	02.05.24	830	20	R3	43	44	52505	0.277	0.4637	vde
54	02.05.24	850	20	R3	44	44	52525	0.2348	0.3858	wt
54	02.05.24	850	20	R3	44	44	52525	0.1892	0.2765	zep3
54	02.05.24	850	20	R3	44	44	52525	0.277	0.4657	vde
54	02.05.24	870	20	R3	45	44	52546	0.2309	0.3848	wt
54	02.05.24	870	20	R3	45	44	52546	0.1922	0.276	zep3
54	02.05.24	870	20	R3	45	44	52546	0.2765	0.4637	vde
54	02.05.24	890	20	R3	46	44	52566	0.2324	0.3858	wt
54	02.05.24	890	20	R3	46	44	52566	0.1887	0.277	zep3
54	02.05.24	890	20	R3	46	44	52566	0.2779	0.4647	vde
54	02.05.24	910	20	R3	47	44	52586	0.2328	0.3858	wt
54	02.05.24	910	20	R3	47	44	52586	0.1902	0.2794	zep3
54	02.05.24	910	20	R3	47	44	52586	0.2779	0.4662	vde
54	02.05.24	930	20	R3	48	44	52607	0.2333	0.3843	wt
54	02.05.24	930	20	R3	48	44	52607	0.1922	0.2779	zep3
54	02.05.24	930	20	R3	48	44	52607	0.2789	0.4642	vde
54	02.05.24	950	20	R3	49	44	52627	0.2333	0.3853	wt
54	02.05.24	950	20	R3	49	44	52627	0.1907	0.2809	zep3
54	02.05.24	950	20	R3	49	44	52627	0.2775	0.4652	vde
54	02.05.24	970	20	R3	50	44	52647	0.2328	0.3824	wt
54	02.05.24	970	20	R3	50	44	52647	0.1912	0.2784	zep3
54	02.05.24	970	20	R3	50	44	52647	0.2779	0.4632	vde
54	02.05.24	990	20	R3	51	44	52667	0.2328	0.3819	wt
54	02.05.24	990	20	R3	51	44	52667	0.1936	0.2789	zep3
54	02.05.24	990	20	R3	51	44	52667	0.2799	0.4642	vde
54	02.05.24	1010	20	R3	52	44	52688	0.2314	0.3828	wt
54	02.05.24	1010	20	R3	52	44	52688	0.1936	0.2799	zep3
54	02.05.24	1010	20	R3	52	44	52688	0.2794	0.4627	vde
54	02.05.24	1030	20	R3	53	44	52708	0.2304	0.3809	wt
54	02.05.24	1030	20	R3	53	44	52708	0.1917	0.2809	zep3
54	02.05.24	1030	20	R3	53	44	52708	0.2779	0.4637	vde
54	02.05.24	1050	20	R3	54	44	52728	0.2299	0.3833	wt
54	02.05.24	1050	20	R3	54	44	52728	0.1926	0.2814	zep3
54	02.05.24	1050	20	R3	54	44	52728	0.2804	0.4623	vde
54	02.05.24	1070	20	R3	55	44	52749	0.2299	0.3799	wt
54	02.05.24	1070	20	R3	55	44	52749	0.1902	0.2784	zep3
54	02.05.24	1070	20	R3	55	44	52749	0.2775	0.4603	vde
54	02.05.24	1090	20	R3	56	44	52769	0.2333	0.3833	wt
54	02.05.24	1090	20	R3	56	44	52769	0.1936	0.2814	zep3
54	02.05.24	1090	20	R3	56	44	52769	0.2799	0.4623	vde
54	02.05.24	1110	20	R3	57	44	52789	0.2319	0.3819	wt
54	02.05.24	1110	20	R3	57	44	52789	0.1926	0.2814	zep3
54	02.05.24	1110	20	R3	57	44	52789	0.2779	0.4603	vde
54	02.05.24	1130	20	R3	58	44	52809	0.2324	0.3804	wt
54	02.05.24	1130	20	R3	58	44	52809	0.1931	0.2814	zep3
54	02.05.24	1130	20	R3	58	44	52809	0.2789	0.4593	vde
54	02.05.24	1150	20	R3	59	44	52830	0.2338	0.3848	wt
54	02.05.24	1150	20	R3	59	44	52830	0.1936	0.2814	zep3
54	02.05.24	1150	20	R3	59	44	52830	0.2789	0.4574	vde
54	02.05.24	1170	20	R3	60	44	52850	0.2338	0.3828	wt
54	02.05.24	1170	20	R3	60	44	52850	0.1922	0.2814	zep3
54	02.05.24	1170	20	R3	60	44	52850	0.2784	0.4583	vde
54	02.05.24	1190	20	R3	61	44	52870	0.2309	0.3814	wt
54	02.05.24	1190	20	R3	61	44	52870	0.1922	0.2819	zep3
54	02.05.24	1190	20	R3	61	44	52870	0.276	0.4593	vde
54	02.05.24	1210	20	R3	62	44	52891	0.2338	0.3828	wt
54	02.05.24	1210	20	R3	62	44	52891	0.1922	0.2838	zep3
54	02.05.24	1210	20	R3	62	44	52891	0.2794	0.4598	vde
54	02.05.24	1230	20	R3	63	44	52911	0.2348	0.3819	wt
54	02.05.24	1230	20	R3	63	44	52911	0.1907	0.2833	zep3
54	02.05.24	1230	20	R3	63	44	52911	0.276	0.4583	vde
4	25.04.24	-1800	20to35	R1	1	0	60540	0.2201	0.4373	wt
4	25.04.24	-1800	20to35	R1	1	0	60540	0.2735	0.5368	zep3
4	25.04.24	-1800	20to35	R1	1	0	60540	0.2387	0.4794	vde
4	25.04.24	0	20to35	R1	2	0	62401	0.2392	0.4642	wt
4	25.04.24	0	20to35	R1	2	0	62401	0.3034	0.5824	zep3
4	25.04.24	0	20to35	R1	2	0	62401	0.2603	0.5108	vde
4	25.04.24	30	20to35	R1	3	509	62447	0.4431	0.4647	wt
4	25.04.24	30	20to35	R1	3	509	62447	0.5549	0.5804	zep3
4	25.04.24	30	20to35	R1	3	509	62447	0.4843	0.5127	vde
4	25.04.24	50	20to35	R1	4	509	62467	0.4436	0.4608	wt
4	25.04.24	50	20to35	R1	4	509	62467	0.5417	0.5569	zep3
4	25.04.24	50	20to35	R1	4	509	62467	0.5162	0.5402	vde
4	25.04.24	70	20to35	R1	5	509	62488	0.3319	0.3461	wt
4	25.04.24	70	20to35	R1	5	509	62488	0.4186	0.4324	zep3
4	25.04.24	70	20to35	R1	5	509	62488	0.5015	0.524	vde
4	25.04.24	90	20to35	R1	6	509	62508	0.2534	0.2642	wt
4	25.04.24	90	20to35	R1	6	509	62508	0.3353	0.3485	zep3
4	25.04.24	90	20to35	R1	6	509	62508	0.4966	0.5186	vde
4	25.04.24	110	20to35	R1	7	509	62528	0.2211	0.2309	wt
4	25.04.24	110	20to35	R1	7	509	62528	0.2926	0.3078	zep3
4	25.04.24	110	20to35	R1	7	509	62528	0.4956	0.5162	vde
4	25.04.24	130	20to35	R1	8	509	62548	0.2049	0.2147	wt
4	25.04.24	130	20to35	R1	8	509	62548	0.2676	0.2853	zep3
4	25.04.24	130	20to35	R1	8	509	62548	0.4917	0.5123	vde
4	25.04.24	150	20to35	R1	9	509	62569	0.198	0.2093	wt
4	25.04.24	150	20to35	R1	9	509	62569	0.2559	0.2725	zep3
4	25.04.24	150	20to35	R1	9	509	62569	0.4868	0.5103	vde
4	25.04.24	170	20to35	R1	10	509	62589	0.1946	0.2044	wt
4	25.04.24	170	20to35	R1	10	509	62589	0.2495	0.2657	zep3
4	25.04.24	170	20to35	R1	10	509	62589	0.4843	0.5078	vde
4	25.04.24	190	20to35	R1	11	509	62609	0.1931	0.2025	wt
4	25.04.24	190	20to35	R1	11	509	62609	0.2441	0.2603	zep3
4	25.04.24	190	20to35	R1	11	509	62609	0.4804	0.501	vde
4	25.04.24	210	20to35	R1	12	509	62630	0.1917	0.2	wt
4	25.04.24	210	20to35	R1	12	509	62630	0.2417	0.2564	zep3
4	25.04.24	210	20to35	R1	12	509	62630	0.474	0.4971	vde
4	25.04.24	230	20to35	R1	13	509	62650	0.1897	0.1985	wt
4	25.04.24	230	20to35	R1	13	509	62650	0.2373	0.2544	zep3
4	25.04.24	230	20to35	R1	13	509	62650	0.4701	0.4926	vde
4	25.04.24	250	20to35	R1	14	509	62670	0.1887	0.1956	wt
4	25.04.24	250	20to35	R1	14	509	62670	0.2353	0.2505	zep3
4	25.04.24	250	20to35	R1	14	509	62670	0.4627	0.4863	vde
4	25.04.24	270	20to35	R1	15	509	62690	0.1858	0.1951	wt
4	25.04.24	270	20to35	R1	15	509	62690	0.2314	0.25	zep3
4	25.04.24	270	20to35	R1	15	509	62690	0.4578	0.4814	vde
4	25.04.24	290	20to35	R1	16	509	62711	0.1858	0.1951	wt
4	25.04.24	290	20to35	R1	16	509	62711	0.2294	0.2475	zep3
4	25.04.24	290	20to35	R1	16	509	62711	0.4525	0.4775	vde
4	25.04.24	310	20to35	R1	17	509	62731	0.1858	0.1936	wt
4	25.04.24	310	20to35	R1	17	509	62731	0.2284	0.2456	zep3
4	25.04.24	310	20to35	R1	17	509	62731	0.449	0.4725	vde
4	25.04.24	330	20to35	R1	18	509	62751	0.1828	0.1951	wt
4	25.04.24	330	20to35	R1	18	509	62751	0.2294	0.2461	zep3
4	25.04.24	330	20to35	R1	18	509	62751	0.4471	0.4676	vde
4	25.04.24	350	20to35	R1	19	28	62771	0.1382	0.1961	wt
4	25.04.24	350	20to35	R1	19	28	62771	0.1706	0.2441	zep3
4	25.04.24	350	20to35	R1	19	28	62771	0.2922	0.4529	vde
4	25.04.24	370	20to35	R1	20	28	62792	0.1353	0.1966	wt
4	25.04.24	370	20to35	R1	20	28	62792	0.1686	0.2431	zep3
4	25.04.24	370	20to35	R1	20	28	62792	0.2696	0.4475	vde
4	25.04.24	390	20to35	R1	21	28	62812	0.1451	0.2069	wt
4	25.04.24	390	20to35	R1	21	28	62812	0.1686	0.2412	zep3
4	25.04.24	390	20to35	R1	21	28	62812	0.2583	0.4407	vde
4	25.04.24	410	20to35	R1	22	28	62832	0.1574	0.2275	wt
4	25.04.24	410	20to35	R1	22	28	62832	0.1701	0.2412	zep3
4	25.04.24	410	20to35	R1	22	28	62832	0.2559	0.4392	vde
4	25.04.24	430	20to35	R1	23	28	62853	0.174	0.2461	wt
4	25.04.24	430	20to35	R1	23	28	62853	0.1716	0.2407	zep3
4	25.04.24	430	20to35	R1	23	28	62853	0.2539	0.4358	vde
4	25.04.24	450	20to35	R1	24	28	62873	0.1912	0.273	wt
4	25.04.24	450	20to35	R1	24	28	62873	0.174	0.2412	zep3
4	25.04.24	450	20to35	R1	24	28	62873	0.2515	0.4324	vde
4	25.04.24	470	20to35	R1	25	28	62893	0.2049	0.3005	wt
4	25.04.24	470	20to35	R1	25	28	62893	0.1755	0.2422	zep3
4	25.04.24	470	20to35	R1	25	28	62893	0.2515	0.4333	vde
4	25.04.24	490	20to35	R1	26	28	62913	0.2132	0.3279	wt
4	25.04.24	490	20to35	R1	26	28	62913	0.176	0.2426	zep3
4	25.04.24	490	20to35	R1	26	28	62913	0.251	0.4343	vde
4	25.04.24	510	20to35	R1	27	28	62934	0.2201	0.3422	wt
4	25.04.24	510	20to35	R1	27	28	62934	0.177	0.2412	zep3
4	25.04.24	510	20to35	R1	27	28	62934	0.2515	0.4324	vde
4	25.04.24	530	20to35	R1	28	28	62954	0.2206	0.348	wt
4	25.04.24	530	20to35	R1	28	28	62954	0.176	0.2397	zep3
4	25.04.24	530	20to35	R1	28	28	62954	0.2505	0.4314	vde
4	25.04.24	550	20to35	R1	29	28	62974	0.2225	0.3534	wt
4	25.04.24	550	20to35	R1	29	28	62974	0.1784	0.2392	zep3
4	25.04.24	550	20to35	R1	29	28	62974	0.2505	0.4284	vde
4	25.04.24	570	20to35	R1	30	28	62995	0.2216	0.3539	wt
4	25.04.24	570	20to35	R1	30	28	62995	0.1755	0.2397	zep3
4	25.04.24	570	20to35	R1	30	28	62995	0.2475	0.425	vde
4	25.04.24	590	20to35	R1	31	28	63015	0.2216	0.3544	wt
4	25.04.24	590	20to35	R1	31	28	63015	0.176	0.2402	zep3
4	25.04.24	590	20to35	R1	31	28	63015	0.2471	0.4235	vde
4	25.04.24	610	20to35	R1	32	28	63035	0.2191	0.3534	wt
4	25.04.24	610	20to35	R1	32	28	63035	0.177	0.2417	zep3
4	25.04.24	610	20to35	R1	32	28	63035	0.2475	0.424	vde
4	25.04.24	630	20to35	R1	33	28	63055	0.2196	0.3461	wt
4	25.04.24	630	20to35	R1	33	28	63055	0.1755	0.2377	zep3
4	25.04.24	630	20to35	R1	33	28	63055	0.2485	0.4211	vde
4	25.04.24	650	20to35	R1	34	28	63076	0.2176	0.3422	wt
4	25.04.24	650	20to35	R1	34	28	63076	0.1755	0.2382	zep3
4	25.04.24	650	20to35	R1	34	28	63076	0.2466	0.4201	vde
4	25.04.24	670	20to35	R1	35	28	63096	0.2162	0.3397	wt
4	25.04.24	670	20to35	R1	35	28	63096	0.175	0.2363	zep3
4	25.04.24	670	20to35	R1	35	28	63096	0.248	0.4211	vde
4	25.04.24	690	20to35	R1	36	28	63116	0.2137	0.3328	wt
4	25.04.24	690	20to35	R1	36	28	63116	0.174	0.2373	zep3
4	25.04.24	690	20to35	R1	36	28	63116	0.2451	0.4172	vde
4	25.04.24	710	20to35	R1	37	28	63137	0.2113	0.3289	wt
4	25.04.24	710	20to35	R1	37	28	63137	0.1745	0.2348	zep3
4	25.04.24	710	20to35	R1	37	28	63137	0.248	0.4172	vde
4	25.04.24	730	20to35	R1	38	28	63157	0.2113	0.3201	wt
4	25.04.24	730	20to35	R1	38	28	63157	0.173	0.2343	zep3
4	25.04.24	730	20to35	R1	38	28	63157	0.2466	0.4157	vde
4	25.04.24	750	20to35	R1	39	28	63177	0.2098	0.3142	wt
4	25.04.24	750	20to35	R1	39	28	63177	0.1725	0.2338	zep3
4	25.04.24	750	20to35	R1	39	28	63177	0.2475	0.4152	vde
4	25.04.24	770	20to35	R1	40	28	63197	0.2078	0.3127	wt
4	25.04.24	770	20to35	R1	40	28	63197	0.1716	0.2358	zep3
4	25.04.24	770	20to35	R1	40	28	63197	0.2475	0.4157	vde
4	25.04.24	790	20to35	R1	41	28	63218	0.2039	0.3074	wt
4	25.04.24	790	20to35	R1	41	28	63218	0.1711	0.2338	zep3
4	25.04.24	790	20to35	R1	41	28	63218	0.248	0.4142	vde
4	25.04.24	810	20to35	R1	42	28	63238	0.2029	0.2975	wt
4	25.04.24	810	20to35	R1	42	28	63238	0.1706	0.2309	zep3
4	25.04.24	810	20to35	R1	42	28	63238	0.2471	0.4083	vde
4	25.04.24	830	20to35	R1	43	28	63258	0.201	0.2907	wt
4	25.04.24	830	20to35	R1	43	28	63258	0.1686	0.2284	zep3
4	25.04.24	830	20to35	R1	43	28	63258	0.248	0.4078	vde
4	25.04.24	850	20to35	R1	44	28	63278	0.1985	0.2887	wt
4	25.04.24	850	20to35	R1	44	28	63278	0.1696	0.2304	zep3
4	25.04.24	850	20to35	R1	44	28	63278	0.2475	0.4074	vde
4	25.04.24	870	20to35	R1	45	28	63299	0.1975	0.2843	wt
4	25.04.24	870	20to35	R1	45	28	63299	0.1706	0.2314	zep3
4	25.04.24	870	20to35	R1	45	28	63299	0.248	0.4098	vde
4	25.04.24	890	20to35	R1	46	28	63319	0.1961	0.2794	wt
4	25.04.24	890	20to35	R1	46	28	63319	0.1696	0.2299	zep3
4	25.04.24	890	20to35	R1	46	28	63319	0.248	0.4069	vde
4	25.04.24	910	20to35	R1	47	28	63339	0.1926	0.2725	wt
4	25.04.24	910	20to35	R1	47	28	63339	0.1681	0.2265	zep3
4	25.04.24	910	20to35	R1	47	28	63339	0.2485	0.4044	vde
4	25.04.24	930	20to35	R1	48	28	63360	0.1907	0.2672	wt
4	25.04.24	930	20to35	R1	48	28	63360	0.1662	0.227	zep3
4	25.04.24	930	20to35	R1	48	28	63360	0.2485	0.4034	vde
4	25.04.24	950	20to35	R1	49	28	63380	0.1882	0.2686	wt
4	25.04.24	950	20to35	R1	49	28	63380	0.1657	0.2265	zep3
4	25.04.24	950	20to35	R1	49	28	63380	0.2485	0.4049	vde
4	25.04.24	970	20to35	R1	50	28	63400	0.1858	0.2623	wt
4	25.04.24	970	20to35	R1	50	28	63400	0.1667	0.227	zep3
4	25.04.24	970	20to35	R1	50	28	63400	0.2495	0.4049	vde
4	25.04.24	990	20to35	R1	51	28	63420	0.1824	0.2583	wt
4	25.04.24	990	20to35	R1	51	28	63420	0.1662	0.227	zep3
4	25.04.24	990	20to35	R1	51	28	63420	0.2471	0.4049	vde
4	25.04.24	1010	20to35	R1	52	28	63441	0.1809	0.2485	wt
4	25.04.24	1010	20to35	R1	52	28	63441	0.1667	0.224	zep3
4	25.04.24	1010	20to35	R1	52	28	63441	0.2466	0.4	vde
4	25.04.24	1030	20to35	R1	53	28	63461	0.1779	0.2451	wt
4	25.04.24	1030	20to35	R1	53	28	63461	0.1627	0.2245	zep3
4	25.04.24	1030	20to35	R1	53	28	63461	0.2461	0.3995	vde
4	25.04.24	1050	20to35	R1	54	28	63481	0.177	0.2456	wt
4	25.04.24	1050	20to35	R1	54	28	63481	0.1642	0.2255	zep3
4	25.04.24	1050	20to35	R1	54	28	63481	0.2485	0.4015	vde
4	25.04.24	1070	20to35	R1	55	28	63502	0.1735	0.2412	wt
4	25.04.24	1070	20to35	R1	55	28	63502	0.1627	0.2235	zep3
4	25.04.24	1070	20to35	R1	55	28	63502	0.2475	0.399	vde
4	25.04.24	1090	20to35	R1	56	28	63522	0.1711	0.2338	wt
4	25.04.24	1090	20to35	R1	56	28	63522	0.1657	0.223	zep3
4	25.04.24	1090	20to35	R1	56	28	63522	0.2495	0.399	vde
4	25.04.24	1110	20to35	R1	57	28	63543	0.1725	0.2348	wt
4	25.04.24	1110	20to35	R1	57	28	63543	0.1637	0.223	zep3
4	25.04.24	1110	20to35	R1	57	28	63543	0.25	0.402	vde
4	25.04.24	1130	20to35	R1	58	28	63563	0.1691	0.2265	wt
4	25.04.24	1130	20to35	R1	58	28	63563	0.1632	0.2225	zep3
4	25.04.24	1130	20to35	R1	58	28	63563	0.248	0.398	vde
4	25.04.24	1150	20to35	R1	59	28	63584	0.1672	0.224	wt
4	25.04.24	1150	20to35	R1	59	28	63584	0.1627	0.2196	zep3
4	25.04.24	1150	20to35	R1	59	28	63584	0.2495	0.3941	vde
4	25.04.24	1170	20to35	R1	60	28	63604	0.1632	0.224	wt
4	25.04.24	1170	20to35	R1	60	28	63604	0.1623	0.2216	zep3
4	25.04.24	1170	20to35	R1	60	28	63604	0.248	0.3971	vde
4	25.04.24	1190	20to35	R1	61	28	63624	0.1623	0.2211	wt
4	25.04.24	1190	20to35	R1	61	28	63624	0.1608	0.2206	zep3
4	25.04.24	1190	20to35	R1	61	28	63624	0.2466	0.3975	vde
4	25.04.24	1210	20to35	R1	62	28	63645	0.1588	0.2186	wt
4	25.04.24	1210	20to35	R1	62	28	63645	0.1603	0.2206	zep3
4	25.04.24	1210	20to35	R1	62	28	63645	0.248	0.3966	vde
4	25.04.24	1230	20to35	R1	63	28	63665	0.1578	0.2123	wt
4	25.04.24	1230	20to35	R1	63	28	63665	0.1623	0.2186	zep3
4	25.04.24	1230	20to35	R1	63	28	63665	0.248	0.3922	vde
40	30.04.24	-1800	20to35	R2	1	0	54836	0.198	0.3931	wt
40	30.04.24	-1800	20to35	R2	1	0	54836	0.2681	0.5294	zep3
40	30.04.24	-1800	20to35	R2	1	0	54836	0.2299	0.4725	vde
40	30.04.24	0	20to35	R2	2	0	56665	0.2123	0.4083	wt
40	30.04.24	0	20to35	R2	2	0	56665	0.2951	0.5647	zep3
40	30.04.24	0	20to35	R2	2	0	56665	0.2529	0.4951	vde
40	30.04.24	30	20to35	R2	3	509	56709	0.3917	0.4108	wt
40	30.04.24	30	20to35	R2	3	509	56709	0.5441	0.5642	zep3
40	30.04.24	30	20to35	R2	3	509	56709	0.473	0.5034	vde
40	30.04.24	50	20to35	R2	4	509	56730	0.3922	0.4078	wt
40	30.04.24	50	20to35	R2	4	509	56730	0.5299	0.5456	zep3
40	30.04.24	50	20to35	R2	4	509	56730	0.4975	0.526	vde
40	30.04.24	70	20to35	R2	5	509	56750	0.3118	0.3235	wt
40	30.04.24	70	20to35	R2	5	509	56750	0.4289	0.4402	zep3
40	30.04.24	70	20to35	R2	5	509	56750	0.4858	0.5137	vde
40	30.04.24	90	20to35	R2	6	509	56770	0.2451	0.2549	wt
40	30.04.24	90	20to35	R2	6	509	56770	0.3471	0.3613	zep3
40	30.04.24	90	20to35	R2	6	509	56770	0.4804	0.5093	vde
40	30.04.24	110	20to35	R2	7	509	56791	0.2127	0.2206	wt
40	30.04.24	110	20to35	R2	7	509	56791	0.2995	0.3137	zep3
40	30.04.24	110	20to35	R2	7	509	56791	0.4789	0.5049	vde
40	30.04.24	130	20to35	R2	8	509	56811	0.1971	0.2064	wt
40	30.04.24	130	20to35	R2	8	509	56811	0.2725	0.2892	zep3
40	30.04.24	130	20to35	R2	8	509	56811	0.474	0.5034	vde
40	30.04.24	150	20to35	R2	9	509	56831	0.1917	0.198	wt
40	30.04.24	150	20to35	R2	9	509	56831	0.2608	0.274	zep3
40	30.04.24	150	20to35	R2	9	509	56831	0.4706	0.4975	vde
40	30.04.24	170	20to35	R2	10	509	56851	0.1873	0.1956	wt
40	30.04.24	170	20to35	R2	10	509	56851	0.2515	0.2667	zep3
40	30.04.24	170	20to35	R2	10	509	56851	0.4676	0.4951	vde
40	30.04.24	190	20to35	R2	11	509	56872	0.1833	0.1917	wt
40	30.04.24	190	20to35	R2	11	509	56872	0.2456	0.2593	zep3
40	30.04.24	190	20to35	R2	11	509	56872	0.4632	0.4873	vde
40	30.04.24	210	20to35	R2	12	509	56892	0.1814	0.1892	wt
40	30.04.24	210	20to35	R2	12	509	56892	0.2407	0.2554	zep3
40	30.04.24	210	20to35	R2	12	509	56892	0.4574	0.4843	vde
40	30.04.24	230	20to35	R2	13	509	56912	0.1779	0.1877	wt
40	30.04.24	230	20to35	R2	13	509	56912	0.2373	0.2529	zep3
40	30.04.24	230	20to35	R2	13	509	56912	0.4534	0.4799	vde
40	30.04.24	250	20to35	R2	14	509	56933	0.1765	0.1863	wt
40	30.04.24	250	20to35	R2	14	509	56933	0.2368	0.2515	zep3
40	30.04.24	250	20to35	R2	14	509	56933	0.4539	0.4775	vde
40	30.04.24	270	20to35	R2	15	509	56953	0.1779	0.1868	wt
40	30.04.24	270	20to35	R2	15	509	56953	0.2324	0.2495	zep3
40	30.04.24	270	20to35	R2	15	509	56953	0.4451	0.4725	vde
40	30.04.24	290	20to35	R2	16	509	56973	0.177	0.1853	wt
40	30.04.24	290	20to35	R2	16	509	56973	0.2299	0.2456	zep3
40	30.04.24	290	20to35	R2	16	509	56973	0.4417	0.4672	vde
40	30.04.24	310	20to35	R2	17	509	56993	0.176	0.1848	wt
40	30.04.24	310	20to35	R2	17	509	56993	0.2284	0.2446	zep3
40	30.04.24	310	20to35	R2	17	509	56993	0.4392	0.4657	vde
40	30.04.24	330	20to35	R2	18	509	57014	0.175	0.1824	wt
40	30.04.24	330	20to35	R2	18	509	57014	0.2284	0.2412	zep3
40	30.04.24	330	20to35	R2	18	509	57014	0.4353	0.4613	vde
40	30.04.24	350	20to35	R2	19	28	57034	0.1279	0.1833	wt
40	30.04.24	350	20to35	R2	19	28	57034	0.1716	0.2461	zep3
40	30.04.24	350	20to35	R2	19	28	57034	0.2907	0.4446	vde
40	30.04.24	370	20to35	R2	20	28	57054	0.126	0.1838	wt
40	30.04.24	370	20to35	R2	20	28	57054	0.1662	0.2407	zep3
40	30.04.24	370	20to35	R2	20	28	57054	0.2657	0.4343	vde
40	30.04.24	390	20to35	R2	21	28	57074	0.1265	0.1853	wt
40	30.04.24	390	20to35	R2	21	28	57074	0.1642	0.2382	zep3
40	30.04.24	390	20to35	R2	21	28	57074	0.2554	0.4353	vde
40	30.04.24	410	20to35	R2	22	28	57095	0.1309	0.1907	wt
40	30.04.24	410	20to35	R2	22	28	57095	0.1676	0.2417	zep3
40	30.04.24	410	20to35	R2	22	28	57095	0.2529	0.4319	vde
40	30.04.24	430	20to35	R2	23	28	57115	0.1377	0.199	wt
40	30.04.24	430	20to35	R2	23	28	57115	0.1706	0.2417	zep3
40	30.04.24	430	20to35	R2	23	28	57115	0.249	0.4294	vde
40	30.04.24	450	20to35	R2	24	28	57135	0.1446	0.2054	wt
40	30.04.24	450	20to35	R2	24	28	57135	0.1706	0.2387	zep3
40	30.04.24	450	20to35	R2	24	28	57135	0.2485	0.4275	vde
40	30.04.24	470	20to35	R2	25	28	57156	0.1515	0.2157	wt
40	30.04.24	470	20to35	R2	25	28	57156	0.1701	0.2397	zep3
40	30.04.24	470	20to35	R2	25	28	57156	0.2451	0.425	vde
40	30.04.24	490	20to35	R2	26	28	57176	0.1603	0.2299	wt
40	30.04.24	490	20to35	R2	26	28	57176	0.1721	0.2382	zep3
40	30.04.24	490	20to35	R2	26	28	57176	0.2441	0.4216	vde
40	30.04.24	510	20to35	R2	27	28	57196	0.1672	0.2451	wt
40	30.04.24	510	20to35	R2	27	28	57196	0.1745	0.2397	zep3
40	30.04.24	510	20to35	R2	27	28	57196	0.2451	0.423	vde
40	30.04.24	530	20to35	R2	28	28	57216	0.173	0.2569	wt
40	30.04.24	530	20to35	R2	28	28	57216	0.173	0.2412	zep3
40	30.04.24	530	20to35	R2	28	28	57216	0.2446	0.4235	vde
40	30.04.24	550	20to35	R2	29	28	57237	0.1804	0.2623	wt
40	30.04.24	550	20to35	R2	29	28	57237	0.1716	0.2363	zep3
40	30.04.24	550	20to35	R2	29	28	57237	0.2466	0.4206	vde
40	30.04.24	570	20to35	R2	30	28	57257	0.1794	0.2681	wt
40	30.04.24	570	20to35	R2	30	28	57257	0.1735	0.2373	zep3
40	30.04.24	570	20to35	R2	30	28	57257	0.2441	0.4201	vde
40	30.04.24	590	20to35	R2	31	28	57277	0.1828	0.275	wt
40	30.04.24	590	20to35	R2	31	28	57277	0.1706	0.2397	zep3
40	30.04.24	590	20to35	R2	31	28	57277	0.2402	0.4201	vde
40	30.04.24	610	20to35	R2	32	28	57298	0.1824	0.2784	wt
40	30.04.24	610	20to35	R2	32	28	57298	0.1721	0.2377	zep3
40	30.04.24	610	20to35	R2	32	28	57298	0.2407	0.4191	vde
40	30.04.24	630	20to35	R2	33	28	57318	0.1848	0.276	wt
40	30.04.24	630	20to35	R2	33	28	57318	0.1721	0.2358	zep3
40	30.04.24	630	20to35	R2	33	28	57318	0.2407	0.4157	vde
40	30.04.24	650	20to35	R2	34	28	57338	0.1858	0.2765	wt
40	30.04.24	650	20to35	R2	34	28	57338	0.1711	0.2353	zep3
40	30.04.24	650	20to35	R2	34	28	57338	0.2412	0.4142	vde
40	30.04.24	670	20to35	R2	35	28	57358	0.1824	0.274	wt
40	30.04.24	670	20to35	R2	35	28	57358	0.1721	0.2343	zep3
40	30.04.24	670	20to35	R2	35	28	57358	0.2407	0.4142	vde
40	30.04.24	690	20to35	R2	36	28	57379	0.1838	0.276	wt
40	30.04.24	690	20to35	R2	36	28	57379	0.1721	0.2358	zep3
40	30.04.24	690	20to35	R2	36	28	57379	0.2392	0.4152	vde
40	30.04.24	710	20to35	R2	37	28	57399	0.1819	0.2735	wt
[truncated: 3,104 more rows]
