# Supplementary material for: Synergistic effects of temperature and light on photoprotection in the model diatom Phaeodactylum tricornutum
Source: Physiol Plant. 2025 Jan 15;177(1):e70039. doi: 10.1111/ppl.70039 (PMC11733657; doi:10.1111/ppl.70039)
Supplement: Supplementary file 2 — Appendix S2: Raw PAM data generated for the light curve assays (Fig. 4‐6). In order, columns represent: file_index: unique number assigned to each original data file; Date: date of the experiment; Time: relative sampling time (s); Temperature: temperature variable in°C; Replicate: unique text assigned to each replicate; pulseN: number automatically assigned to each pulse; PAR: corresponding PAR in μmol photons m‐2 s‐1; Time_abs: absolute sampling time (ms); F: Fo or F; Fm': Fm or Fm'; Culture: unique name assigned to each culture (wt = wt; zep3 = zep3 KO; vde = vde KO). [file PPL-177-e70039-s004.csv]

file_index	Date	Time	Temperature	Replicate	pulseN	PAR	Time_abs	F	Fm'	Culture
10	26.04.24	-1800	10	R1	1	0	53673	0.226	0.4333	wt
10	26.04.24	-1800	10	R1	1	0	53673	0.2721	0.4946	zep3
10	26.04.24	-1800	10	R1	1	0	53673	0.2382	0.4647	vde
10	26.04.24	0	10	R1	2	0	55517	0.2422	0.4623	wt
10	26.04.24	0	10	R1	2	0	55517	0.2873	0.5181	zep3
10	26.04.24	0	10	R1	2	0	55517	0.2613	0.502	vde
11	26.04.24	30	10	R1	2	0	55549	0.2431	0.4534	wt
11	26.04.24	30	10	R1	2	0	55549	0.2809	0.5059	zep3
11	26.04.24	30	10	R1	2	0	55549	0.2603	0.4941	vde
11	26.04.24	90	10	R1	4	12	55641	0.2593	0.4505	wt
11	26.04.24	90	10	R1	4	12	55641	0.2833	0.5093	zep3
11	26.04.24	90	10	R1	4	12	55641	0.2828	0.4971	vde
11	26.04.24	120	10	R1	5	28	55702	0.2814	0.4574	wt
11	26.04.24	120	10	R1	5	28	55702	0.3235	0.5172	zep3
11	26.04.24	120	10	R1	5	28	55702	0.3049	0.5029	vde
11	26.04.24	180	10	R1	6	44	55763	0.3064	0.4593	wt
11	26.04.24	180	10	R1	6	44	55763	0.3549	0.523	zep3
11	26.04.24	180	10	R1	6	44	55763	0.3348	0.5132	vde
11	26.04.24	240	10	R1	7	60	55824	0.3	0.4132	wt
11	26.04.24	240	10	R1	7	60	55824	0.3706	0.5044	zep3
11	26.04.24	240	10	R1	7	60	55824	0.3686	0.5211	vde
11	26.04.24	300	10	R1	8	95	55885	0.2554	0.3157	wt
11	26.04.24	300	10	R1	8	95	55885	0.3338	0.4059	zep3
11	26.04.24	300	10	R1	8	95	55885	0.4201	0.523	vde
11	26.04.24	360	10	R1	9	129	55946	0.2196	0.2569	wt
11	26.04.24	360	10	R1	9	129	55946	0.2819	0.3279	zep3
11	26.04.24	360	10	R1	9	129	55946	0.452	0.5225	vde
11	26.04.24	420	10	R1	10	180	56006	0.2078	0.2319	wt
11	26.04.24	420	10	R1	10	180	56006	0.2569	0.2848	zep3
11	26.04.24	420	10	R1	10	180	56006	0.4745	0.5196	vde
11	26.04.24	480	10	R1	11	232	56067	0.2054	0.2206	wt
11	26.04.24	480	10	R1	11	232	56067	0.2456	0.2618	zep3
11	26.04.24	480	10	R1	11	232	56067	0.4838	0.5147	vde
11	26.04.24	540	10	R1	12	301	56128	0.2029	0.2147	wt
11	26.04.24	540	10	R1	12	301	56128	0.2407	0.2515	zep3
11	26.04.24	540	10	R1	12	301	56128	0.4897	0.5078	vde
11	26.04.24	600	10	R1	13	388	56189	0.2034	0.2108	wt
11	26.04.24	600	10	R1	13	388	56189	0.2382	0.2446	zep3
11	26.04.24	600	10	R1	13	388	56189	0.4848	0.4966	vde
11	26.04.24	660	10	R1	14	509	56250	0.2034	0.2093	wt
11	26.04.24	660	10	R1	14	509	56250	0.2363	0.2402	zep3
11	26.04.24	660	10	R1	14	509	56250	0.4804	0.4848	vde
11	26.04.24	720	10	R1	15	645	56311	0.2025	0.2044	wt
11	26.04.24	720	10	R1	15	645	56311	0.2333	0.2373	zep3
11	26.04.24	720	10	R1	15	645	56311	0.4647	0.4676	vde
11	26.04.24	780	10	R1	16	28	56341	0.1475	0.2137	wt
11	26.04.24	780	10	R1	16	28	56341	0.1716	0.2456	zep3
11	26.04.24	780	10	R1	16	28	56341	0.2966	0.4613	vde
11	26.04.24	810	10	R1	17	28	56372	0.1485	0.2162	wt
11	26.04.24	810	10	R1	17	28	56372	0.1686	0.2461	zep3
11	26.04.24	810	10	R1	17	28	56372	0.2843	0.4578	vde
11	26.04.24	840	10	R1	18	28	56432	0.1554	0.2279	wt
11	26.04.24	840	10	R1	18	28	56432	0.1701	0.2466	zep3
11	26.04.24	840	10	R1	18	28	56432	0.2799	0.4544	vde
11	26.04.24	900	10	R1	19	28	56493	0.1691	0.252	wt
11	26.04.24	900	10	R1	19	28	56493	0.1706	0.249	zep3
11	26.04.24	900	10	R1	19	28	56493	0.277	0.4544	vde
11	26.04.24	960	10	R1	20	28	56584	0.1946	0.298	wt
11	26.04.24	960	10	R1	20	28	56584	0.174	0.252	zep3
11	26.04.24	960	10	R1	20	28	56584	0.2779	0.4525	vde
11	26.04.24	1050	10	R1	21	28	56706	0.2324	0.3657	wt
11	26.04.24	1050	10	R1	21	28	56706	0.176	0.2559	zep3
11	26.04.24	1050	10	R1	21	28	56706	0.2779	0.4569	vde
11	26.04.24	1170	10	R1	22	28	56858	0.2583	0.4127	wt
11	26.04.24	1170	10	R1	22	28	56858	0.1779	0.2613	zep3
11	26.04.24	1170	10	R1	22	28	56858	0.2755	0.4618	vde
12	26.04.24	-1800	15	R1	1	0	60472	0.2127	0.4387	wt
12	26.04.24	-1800	15	R1	1	0	60472	0.2407	0.4907	zep3
12	26.04.24	-1800	15	R1	1	0	60472	0.2284	0.4833	vde
12	26.04.24	0	15	R1	2	0	62453	0.2319	0.4407	wt
12	26.04.24	0	15	R1	2	0	62453	0.273	0.5206	zep3
12	26.04.24	0	15	R1	2	0	62453	0.2574	0.5005	vde
13	26.04.24	30	15	R1	2	0	62501	0.2245	0.4338	wt
13	26.04.24	30	15	R1	2	0	62501	0.2676	0.5118	zep3
13	26.04.24	30	15	R1	2	0	62501	0.2505	0.4912	vde
13	26.04.24	90	15	R1	4	12	62594	0.2539	0.4407	wt
13	26.04.24	90	15	R1	4	12	62594	0.2931	0.5201	zep3
13	26.04.24	90	15	R1	4	12	62594	0.2853	0.502	vde
13	26.04.24	120	15	R1	5	28	62654	0.2701	0.4422	wt
13	26.04.24	120	15	R1	5	28	62654	0.3054	0.5172	zep3
13	26.04.24	120	15	R1	5	28	62654	0.2956	0.5034	vde
13	26.04.24	180	15	R1	6	44	62715	0.2853	0.4441	wt
13	26.04.24	180	15	R1	6	44	62715	0.3265	0.5206	zep3
13	26.04.24	180	15	R1	6	44	62715	0.3142	0.5088	vde
13	26.04.24	240	15	R1	7	60	62776	0.2985	0.4422	wt
13	26.04.24	240	15	R1	7	60	62776	0.3461	0.525	zep3
13	26.04.24	240	15	R1	7	60	62776	0.3348	0.5132	vde
13	26.04.24	300	15	R1	8	95	62837	0.2922	0.3873	wt
13	26.04.24	300	15	R1	8	95	62837	0.3843	0.5152	zep3
13	26.04.24	300	15	R1	8	95	62837	0.3819	0.5191	vde
13	26.04.24	360	15	R1	9	129	62898	0.2436	0.3049	wt
13	26.04.24	360	15	R1	9	129	62898	0.3505	0.4368	zep3
13	26.04.24	360	15	R1	9	129	62898	0.4162	0.5221	vde
13	26.04.24	420	15	R1	10	180	62959	0.2088	0.2446	wt
13	26.04.24	420	15	R1	10	180	62959	0.302	0.3559	zep3
13	26.04.24	420	15	R1	10	180	62959	0.4475	0.5186	vde
13	26.04.24	480	15	R1	11	232	63019	0.1961	0.2186	wt
13	26.04.24	480	15	R1	11	232	63019	0.2642	0.2971	zep3
13	26.04.24	480	15	R1	11	232	63019	0.4632	0.5132	vde
13	26.04.24	540	15	R1	12	301	63080	0.1917	0.2078	wt
13	26.04.24	540	15	R1	12	301	63080	0.2451	0.2667	zep3
13	26.04.24	540	15	R1	12	301	63080	0.4716	0.5059	vde
13	26.04.24	600	15	R1	13	388	63141	0.1917	0.2029	wt
13	26.04.24	600	15	R1	13	388	63141	0.2338	0.249	zep3
13	26.04.24	600	15	R1	13	388	63141	0.4725	0.498	vde
13	26.04.24	660	15	R1	14	509	63202	0.1912	0.1985	wt
13	26.04.24	660	15	R1	14	509	63202	0.2289	0.2402	zep3
13	26.04.24	660	15	R1	14	509	63202	0.4667	0.4828	vde
13	26.04.24	720	15	R1	15	645	63263	0.1902	0.1961	wt
13	26.04.24	720	15	R1	15	645	63263	0.2284	0.2353	zep3
13	26.04.24	720	15	R1	15	645	63263	0.4574	0.4676	vde
13	26.04.24	780	15	R1	16	28	63293	0.1407	0.2059	wt
13	26.04.24	780	15	R1	16	28	63293	0.1667	0.2441	zep3
13	26.04.24	780	15	R1	16	28	63293	0.2892	0.4544	vde
13	26.04.24	810	15	R1	17	28	63324	0.1422	0.2127	wt
13	26.04.24	810	15	R1	17	28	63324	0.1637	0.2431	zep3
13	26.04.24	810	15	R1	17	28	63324	0.273	0.4461	vde
13	26.04.24	840	15	R1	18	28	63385	0.1711	0.2598	wt
13	26.04.24	840	15	R1	18	28	63385	0.1672	0.249	zep3
13	26.04.24	840	15	R1	18	28	63385	0.2657	0.4451	vde
13	26.04.24	900	15	R1	19	28	63445	0.2093	0.3294	wt
13	26.04.24	900	15	R1	19	28	63445	0.1672	0.251	zep3
13	26.04.24	900	15	R1	19	28	63445	0.2647	0.4461	vde
13	26.04.24	960	15	R1	20	28	63537	0.2461	0.3956	wt
13	26.04.24	960	15	R1	20	28	63537	0.1711	0.2544	zep3
13	26.04.24	960	15	R1	20	28	63537	0.2657	0.4471	vde
13	26.04.24	1050	15	R1	21	28	63658	0.2525	0.4132	wt
13	26.04.24	1050	15	R1	21	28	63658	0.175	0.2588	zep3
13	26.04.24	1050	15	R1	21	28	63658	0.2686	0.4495	vde
13	26.04.24	1170	15	R1	22	28	63810	0.251	0.4152	wt
13	26.04.24	1170	15	R1	22	28	63810	0.1745	0.2608	zep3
13	26.04.24	1170	15	R1	22	28	63810	0.2676	0.4525	vde
14	26.04.24	-1800	20	R1	1	0	32933	0.2049	0.4054	wt
14	26.04.24	-1800	20	R1	1	0	32933	0.2632	0.5172	zep3
14	26.04.24	-1800	20	R1	1	0	32933	0.2196	0.4446	vde
14	26.04.24	0	20	R1	2	0	34761	0.2152	0.4216	wt
14	26.04.24	0	20	R1	2	0	34761	0.275	0.5275	zep3
14	26.04.24	0	20	R1	2	0	34761	0.2304	0.4525	vde
15	26.04.24	30	20	R1	2	0	34842	0.2093	0.4221	wt
15	26.04.24	30	20	R1	2	0	34842	0.2642	0.5294	zep3
15	26.04.24	30	20	R1	2	0	34842	0.2211	0.4559	vde
15	26.04.24	90	20	R1	4	12	34935	0.2461	0.4304	wt
15	26.04.24	90	20	R1	4	12	34935	0.3025	0.5333	zep3
15	26.04.24	90	20	R1	4	12	34935	0.2618	0.4662	vde
15	26.04.24	120	20	R1	5	28	34996	0.2544	0.426	wt
15	26.04.24	120	20	R1	5	28	34996	0.3078	0.5275	zep3
15	26.04.24	120	20	R1	5	28	34996	0.2721	0.4618	vde
15	26.04.24	180	20	R1	6	44	35056	0.2588	0.4255	wt
15	26.04.24	180	20	R1	6	44	35056	0.3152	0.5279	zep3
15	26.04.24	180	20	R1	6	44	35056	0.2765	0.4618	vde
15	26.04.24	240	20	R1	7	60	35117	0.2745	0.427	wt
15	26.04.24	240	20	R1	7	60	35117	0.3338	0.5343	zep3
15	26.04.24	240	20	R1	7	60	35117	0.2946	0.4711	vde
15	26.04.24	300	20	R1	8	95	35178	0.2794	0.3877	wt
15	26.04.24	300	20	R1	8	95	35178	0.3583	0.5162	zep3
15	26.04.24	300	20	R1	8	95	35178	0.3358	0.4775	vde
15	26.04.24	360	20	R1	9	129	35239	0.2314	0.3025	wt
15	26.04.24	360	20	R1	9	129	35239	0.3324	0.4451	zep3
15	26.04.24	360	20	R1	9	129	35239	0.3735	0.4809	vde
15	26.04.24	420	20	R1	10	180	35300	0.2025	0.2422	wt
15	26.04.24	420	20	R1	10	180	35300	0.2907	0.3618	zep3
15	26.04.24	420	20	R1	10	180	35300	0.4078	0.4843	vde
15	26.04.24	480	20	R1	11	232	35361	0.1873	0.2132	wt
15	26.04.24	480	20	R1	11	232	35361	0.2569	0.3054	zep3
15	26.04.24	480	20	R1	11	232	35361	0.425	0.4809	vde
15	26.04.24	540	20	R1	12	301	35421	0.1863	0.2044	wt
15	26.04.24	540	20	R1	12	301	35421	0.2402	0.2686	zep3
15	26.04.24	540	20	R1	12	301	35421	0.4338	0.4745	vde
15	26.04.24	600	20	R1	13	388	35482	0.1897	0.2005	wt
15	26.04.24	600	20	R1	13	388	35482	0.2304	0.2525	zep3
15	26.04.24	600	20	R1	13	388	35482	0.4333	0.4632	vde
15	26.04.24	660	20	R1	14	509	35543	0.1897	0.1985	wt
15	26.04.24	660	20	R1	14	509	35543	0.2304	0.2412	zep3
15	26.04.24	660	20	R1	14	509	35543	0.4328	0.448	vde
15	26.04.24	720	20	R1	15	645	35604	0.1887	0.1951	wt
15	26.04.24	720	20	R1	15	645	35604	0.226	0.2368	zep3
15	26.04.24	720	20	R1	15	645	35604	0.423	0.4348	vde
15	26.04.24	780	20	R1	16	28	35634	0.1343	0.1971	wt
15	26.04.24	780	20	R1	16	28	35634	0.1632	0.2392	zep3
15	26.04.24	780	20	R1	16	28	35634	0.2701	0.4225	vde
15	26.04.24	810	20	R1	17	28	35665	0.1343	0.198	wt
15	26.04.24	810	20	R1	17	28	35665	0.1623	0.2387	zep3
15	26.04.24	810	20	R1	17	28	35665	0.2544	0.4176	vde
15	26.04.24	840	20	R1	18	28	35726	0.1515	0.224	wt
15	26.04.24	840	20	R1	18	28	35726	0.1657	0.2422	zep3
15	26.04.24	840	20	R1	18	28	35726	0.251	0.4211	vde
15	26.04.24	900	20	R1	19	28	35786	0.1779	0.2691	wt
15	26.04.24	900	20	R1	19	28	35786	0.1672	0.2446	zep3
15	26.04.24	900	20	R1	19	28	35786	0.251	0.4225	vde
15	26.04.24	960	20	R1	20	28	35878	0.2186	0.3456	wt
15	26.04.24	960	20	R1	20	28	35878	0.1691	0.2451	zep3
15	26.04.24	960	20	R1	20	28	35878	0.2505	0.4221	vde
15	26.04.24	1050	20	R1	21	28	35999	0.2368	0.3873	wt
15	26.04.24	1050	20	R1	21	28	35999	0.1696	0.2446	zep3
15	26.04.24	1050	20	R1	21	28	35999	0.2505	0.423	vde
15	26.04.24	1170	20	R1	22	28	36152	0.2358	0.3926	wt
15	26.04.24	1170	20	R1	22	28	36152	0.1721	0.248	zep3
15	26.04.24	1170	20	R1	22	28	36152	0.248	0.4206	vde
16	26.04.24	-1800	25	R1	1	0	36294	0.2059	0.4118	wt
16	26.04.24	-1800	25	R1	1	0	36294	0.2721	0.5304	zep3
16	26.04.24	-1800	25	R1	1	0	36294	0.2206	0.4426	vde
16	26.04.24	0	25	R1	2	0	38136	0.2201	0.4681	wt
16	26.04.24	0	25	R1	2	0	38136	0.2775	0.5838	zep3
16	26.04.24	0	25	R1	2	0	38136	0.2319	0.498	vde
17	26.04.24	30	25	R1	2	0	38179	0.2137	0.4167	wt
17	26.04.24	30	25	R1	2	0	38179	0.2701	0.5211	zep3
17	26.04.24	30	25	R1	2	0	38179	0.2216	0.4426	vde
17	26.04.24	90	25	R1	4	12	38271	0.2417	0.4265	wt
17	26.04.24	90	25	R1	4	12	38271	0.3	0.5358	zep3
17	26.04.24	90	25	R1	4	12	38271	0.2559	0.4569	vde
17	26.04.24	120	25	R1	5	28	38332	0.249	0.424	wt
17	26.04.24	120	25	R1	5	28	38332	0.3078	0.5294	zep3
17	26.04.24	120	25	R1	5	28	38332	0.2637	0.452	vde
17	26.04.24	180	25	R1	6	44	38393	0.2534	0.4225	wt
17	26.04.24	180	25	R1	6	44	38393	0.3142	0.5299	zep3
17	26.04.24	180	25	R1	6	44	38393	0.2681	0.4549	vde
17	26.04.24	240	25	R1	7	60	38454	0.2623	0.4265	wt
17	26.04.24	240	25	R1	7	60	38454	0.324	0.5319	zep3
17	26.04.24	240	25	R1	7	60	38454	0.2765	0.4559	vde
17	26.04.24	300	25	R1	8	95	38514	0.2838	0.4265	wt
17	26.04.24	300	25	R1	8	95	38514	0.3475	0.5328	zep3
17	26.04.24	300	25	R1	8	95	38514	0.3044	0.4667	vde
17	26.04.24	360	25	R1	9	129	38575	0.2588	0.3662	wt
17	26.04.24	360	25	R1	9	129	38575	0.3569	0.5142	zep3
17	26.04.24	360	25	R1	9	129	38575	0.3304	0.4696	vde
17	26.04.24	420	25	R1	10	180	38636	0.2186	0.2868	wt
17	26.04.24	420	25	R1	10	180	38636	0.3216	0.4299	zep3
17	26.04.24	420	25	R1	10	180	38636	0.3652	0.4725	vde
17	26.04.24	480	25	R1	11	232	38697	0.1936	0.2397	wt
17	26.04.24	480	25	R1	11	232	38697	0.2799	0.3559	zep3
17	26.04.24	480	25	R1	11	232	38697	0.3863	0.4716	vde
17	26.04.24	540	25	R1	12	301	38758	0.1828	0.2132	wt
17	26.04.24	540	25	R1	12	301	38758	0.249	0.3005	zep3
17	26.04.24	540	25	R1	12	301	38758	0.4025	0.4637	vde
17	26.04.24	600	25	R1	13	388	38819	0.1794	0.2005	wt
17	26.04.24	600	25	R1	13	388	38819	0.2304	0.2647	zep3
17	26.04.24	600	25	R1	13	388	38819	0.4074	0.4529	vde
17	26.04.24	660	25	R1	14	509	38879	0.1799	0.1946	wt
17	26.04.24	660	25	R1	14	509	38879	0.224	0.2466	zep3
17	26.04.24	660	25	R1	14	509	38879	0.4093	0.4422	vde
17	26.04.24	720	25	R1	15	645	38940	0.1809	0.1917	wt
17	26.04.24	720	25	R1	15	645	38940	0.2206	0.2392	zep3
17	26.04.24	720	25	R1	15	645	38940	0.4029	0.4275	vde
17	26.04.24	780	25	R1	16	28	38971	0.1314	0.1936	wt
17	26.04.24	780	25	R1	16	28	38971	0.1627	0.2368	zep3
17	26.04.24	780	25	R1	16	28	38971	0.2549	0.4098	vde
17	26.04.24	810	25	R1	17	28	39001	0.1348	0.198	wt
17	26.04.24	810	25	R1	17	28	39001	0.1647	0.2392	zep3
17	26.04.24	810	25	R1	17	28	39001	0.2451	0.4103	vde
17	26.04.24	840	25	R1	18	28	39062	0.1608	0.2353	wt
17	26.04.24	840	25	R1	18	28	39062	0.1706	0.2456	zep3
17	26.04.24	840	25	R1	18	28	39062	0.2461	0.4123	vde
17	26.04.24	900	25	R1	19	28	39123	0.1985	0.3044	wt
17	26.04.24	900	25	R1	19	28	39123	0.1701	0.2475	zep3
17	26.04.24	900	25	R1	19	28	39123	0.2431	0.4142	vde
17	26.04.24	960	25	R1	20	28	39214	0.2328	0.3779	wt
17	26.04.24	960	25	R1	20	28	39214	0.1716	0.248	zep3
17	26.04.24	960	25	R1	20	28	39214	0.2436	0.4152	vde
17	26.04.24	1050	25	R1	21	28	39336	0.2382	0.3971	wt
17	26.04.24	1050	25	R1	21	28	39336	0.173	0.2525	zep3
17	26.04.24	1050	25	R1	21	28	39336	0.2441	0.4152	vde
17	26.04.24	1170	25	R1	22	28	39488	0.2368	0.402	wt
17	26.04.24	1170	25	R1	22	28	39488	0.173	0.252	zep3
17	26.04.24	1170	25	R1	22	28	39488	0.2422	0.4152	vde
18	26.04.24	-1800	30	R1	1	0	39558	0.2113	0.4108	wt
18	26.04.24	-1800	30	R1	1	0	39558	0.2809	0.5333	zep3
18	26.04.24	-1800	30	R1	1	0	39558	0.2201	0.4377	vde
18	26.04.24	0	30	R1	2	0	41500	0.1946	0.3819	wt
18	26.04.24	0	30	R1	2	0	41500	0.2627	0.498	zep3
18	26.04.24	0	30	R1	2	0	41500	0.2034	0.4034	vde
19	26.04.24	30	30	R1	2	0	41526	0.1995	0.3794	wt
19	26.04.24	30	30	R1	2	0	41526	0.2701	0.4946	zep3
19	26.04.24	30	30	R1	2	0	41526	0.2069	0.402	vde
19	26.04.24	90	30	R1	4	12	41619	0.2147	0.3848	wt
19	26.04.24	90	30	R1	4	12	41619	0.277	0.4966	zep3
19	26.04.24	90	30	R1	4	12	41619	0.2279	0.4132	vde
19	26.04.24	120	30	R1	5	28	41680	0.2304	0.3873	wt
19	26.04.24	120	30	R1	5	28	41680	0.2995	0.4966	zep3
19	26.04.24	120	30	R1	5	28	41680	0.2431	0.4118	vde
19	26.04.24	180	30	R1	6	44	41740	0.2417	0.3848	wt
19	26.04.24	180	30	R1	6	44	41740	0.3162	0.4926	zep3
19	26.04.24	180	30	R1	6	44	41740	0.2613	0.4147	vde
19	26.04.24	240	30	R1	7	60	41801	0.249	0.3863	wt
19	26.04.24	240	30	R1	7	60	41801	0.3216	0.4956	zep3
19	26.04.24	240	30	R1	7	60	41801	0.2662	0.4162	vde
19	26.04.24	300	30	R1	8	95	41862	0.2495	0.3706	wt
19	26.04.24	300	30	R1	8	95	41862	0.3328	0.4907	zep3
19	26.04.24	300	30	R1	8	95	41862	0.2799	0.4206	vde
19	26.04.24	360	30	R1	9	129	41923	0.2098	0.2897	wt
19	26.04.24	360	30	R1	9	129	41923	0.3049	0.4294	zep3
19	26.04.24	360	30	R1	9	129	41923	0.2971	0.4255	vde
19	26.04.24	420	30	R1	10	180	41984	0.176	0.225	wt
19	26.04.24	420	30	R1	10	180	41984	0.2534	0.3373	zep3
19	26.04.24	420	30	R1	10	180	41984	0.3201	0.4235	vde
19	26.04.24	480	30	R1	11	232	42045	0.1627	0.1975	wt
19	26.04.24	480	30	R1	11	232	42045	0.223	0.2824	zep3
19	26.04.24	480	30	R1	11	232	42045	0.3377	0.4235	vde
19	26.04.24	540	30	R1	12	301	42105	0.1618	0.1887	wt
19	26.04.24	540	30	R1	12	301	42105	0.2123	0.2495	zep3
19	26.04.24	540	30	R1	12	301	42105	0.3549	0.4132	vde
19	26.04.24	600	30	R1	13	388	42166	0.1647	0.1848	wt
19	26.04.24	600	30	R1	13	388	42166	0.2093	0.2363	zep3
19	26.04.24	600	30	R1	13	388	42166	0.3613	0.4049	vde
19	26.04.24	660	30	R1	14	509	42227	0.1672	0.1819	wt
19	26.04.24	660	30	R1	14	509	42227	0.2088	0.2309	zep3
19	26.04.24	660	30	R1	14	509	42227	0.3627	0.3936	vde
19	26.04.24	720	30	R1	15	645	42288	0.1662	0.177	wt
19	26.04.24	720	30	R1	15	645	42288	0.2137	0.2289	zep3
19	26.04.24	720	30	R1	15	645	42288	0.3608	0.3814	vde
19	26.04.24	780	30	R1	16	28	42318	0.1245	0.1779	wt
19	26.04.24	780	30	R1	16	28	42318	0.1588	0.2255	zep3
19	26.04.24	780	30	R1	16	28	42318	0.2279	0.3716	vde
19	26.04.24	810	30	R1	17	28	42349	0.1275	0.1809	wt
19	26.04.24	810	30	R1	17	28	42349	0.1598	0.2284	zep3
19	26.04.24	810	30	R1	17	28	42349	0.224	0.3775	vde
19	26.04.24	840	30	R1	18	28	42410	0.1328	0.1892	wt
19	26.04.24	840	30	R1	18	28	42410	0.1618	0.2294	zep3
19	26.04.24	840	30	R1	18	28	42410	0.226	0.373	vde
19	26.04.24	900	30	R1	19	28	42470	0.1446	0.2049	wt
19	26.04.24	900	30	R1	19	28	42470	0.1613	0.2314	zep3
19	26.04.24	900	30	R1	19	28	42470	0.225	0.375	vde
19	26.04.24	960	30	R1	20	28	42562	0.1721	0.2471	wt
19	26.04.24	960	30	R1	20	28	42562	0.1603	0.2309	zep3
19	26.04.24	960	30	R1	20	28	42562	0.2225	0.373	vde
19	26.04.24	1050	30	R1	21	28	42683	0.201	0.3103	wt
19	26.04.24	1050	30	R1	21	28	42683	0.1603	0.2314	zep3
19	26.04.24	1050	30	R1	21	28	42683	0.2255	0.376	vde
19	26.04.24	1170	30	R1	22	28	42836	0.2172	0.3534	wt
19	26.04.24	1170	30	R1	22	28	42836	0.1618	0.2333	zep3
19	26.04.24	1170	30	R1	22	28	42836	0.224	0.3775	vde
20	26.04.24	-1800	5	R1	1	0	46660	0.2275	0.4426	wt
20	26.04.24	-1800	5	R1	1	0	46660	0.275	0.5211	zep3
20	26.04.24	-1800	5	R1	1	0	46660	0.2343	0.4642	vde
20	26.04.24	0	5	R1	2	0	48758	0.2863	0.4809	wt
20	26.04.24	0	5	R1	2	0	48758	0.3402	0.5775	zep3
20	26.04.24	0	5	R1	2	0	48758	0.2975	0.5162	vde
21	26.04.24	30	5	R1	2	0	48782	0.2637	0.4701	wt
21	26.04.24	30	5	R1	2	0	48782	0.3147	0.5583	zep3
21	26.04.24	30	5	R1	2	0	48782	0.2794	0.5069	vde
21	26.04.24	90	5	R1	4	12	48874	0.2681	0.4593	wt
21	26.04.24	90	5	R1	4	12	48874	0.3103	0.548	zep3
21	26.04.24	90	5	R1	4	12	48874	0.2902	0.5044	vde
21	26.04.24	120	5	R1	5	28	48935	0.3049	0.4603	wt
21	26.04.24	120	5	R1	5	28	48935	0.3603	0.5603	zep3
21	26.04.24	120	5	R1	5	28	48935	0.3304	0.5162	vde
21	26.04.24	180	5	R1	6	44	48996	0.3196	0.4319	wt
21	26.04.24	180	5	R1	6	44	48996	0.4029	0.549	zep3
21	26.04.24	180	5	R1	6	44	48996	0.3745	0.5201	vde
21	26.04.24	240	5	R1	7	60	49057	0.2804	0.3534	wt
21	26.04.24	240	5	R1	7	60	49057	0.3936	0.4912	zep3
21	26.04.24	240	5	R1	7	60	49057	0.4123	0.5221	vde
21	26.04.24	300	5	R1	8	95	49118	0.2475	0.2824	wt
21	26.04.24	300	5	R1	8	95	49118	0.3505	0.4	zep3
21	26.04.24	300	5	R1	8	95	49118	0.4603	0.5211	vde
21	26.04.24	360	5	R1	9	129	49179	0.2294	0.251	wt
21	26.04.24	360	5	R1	9	129	49179	0.3132	0.3417	zep3
21	26.04.24	360	5	R1	9	129	49179	0.4819	0.5191	vde
21	26.04.24	420	5	R1	10	180	49239	0.2245	0.2382	wt
21	26.04.24	420	5	R1	10	180	49239	0.2917	0.3103	zep3
21	26.04.24	420	5	R1	10	180	49239	0.4946	0.5142	vde
21	26.04.24	480	5	R1	11	232	49300	0.2211	0.2299	wt
21	26.04.24	480	5	R1	11	232	49300	0.2819	0.2936	zep3
21	26.04.24	480	5	R1	11	232	49300	0.4975	0.5083	vde
21	26.04.24	540	5	R1	12	301	49361	0.2211	0.227	wt
21	26.04.24	540	5	R1	12	301	49361	0.277	0.2838	zep3
21	26.04.24	540	5	R1	12	301	49361	0.4961	0.501	vde
21	26.04.24	600	5	R1	13	388	49422	0.2206	0.2235	wt
21	26.04.24	600	5	R1	13	388	49422	0.2725	0.276	zep3
21	26.04.24	600	5	R1	13	388	49422	0.4873	0.4902	vde
21	26.04.24	660	5	R1	14	509	49483	0.2196	0.2206	wt
21	26.04.24	660	5	R1	14	509	49483	0.2662	0.2701	zep3
21	26.04.24	660	5	R1	14	509	49483	0.475	0.4755	vde
21	26.04.24	720	5	R1	15	645	49544	0.2172	0.2172	wt
21	26.04.24	720	5	R1	15	645	49544	0.2637	0.2657	zep3
21	26.04.24	720	5	R1	15	645	49544	0.4613	0.4593	vde
21	26.04.24	780	5	R1	16	28	49574	0.1593	0.223	wt
21	26.04.24	780	5	R1	16	28	49574	0.1956	0.2735	zep3
21	26.04.24	780	5	R1	16	28	49574	0.3074	0.4564	vde
21	26.04.24	810	5	R1	17	28	49604	0.1613	0.2245	wt
21	26.04.24	810	5	R1	17	28	49604	0.198	0.276	zep3
21	26.04.24	810	5	R1	17	28	49604	0.3064	0.4574	vde
21	26.04.24	840	5	R1	18	28	49665	0.1627	0.2304	wt
21	26.04.24	840	5	R1	18	28	49665	0.1975	0.2789	zep3
21	26.04.24	840	5	R1	18	28	49665	0.3054	0.4593	vde
21	26.04.24	900	5	R1	19	28	49726	0.1676	0.2353	wt
21	26.04.24	900	5	R1	19	28	49726	0.1975	0.2765	zep3
21	26.04.24	900	5	R1	19	28	49726	0.3054	0.4578	vde
21	26.04.24	960	5	R1	20	28	49817	0.1765	0.249	wt
21	26.04.24	960	5	R1	20	28	49817	0.1961	0.2784	zep3
21	26.04.24	960	5	R1	20	28	49817	0.3029	0.4588	vde
21	26.04.24	1050	5	R1	21	28	49939	0.1946	0.2784	wt
21	26.04.24	1050	5	R1	21	28	49939	0.1995	0.2804	zep3
21	26.04.24	1050	5	R1	21	28	49939	0.3039	0.4583	vde
21	26.04.24	1170	5	R1	22	28	50091	0.2167	0.3176	wt
21	26.04.24	1170	5	R1	22	28	50091	0.2005	0.2843	zep3
21	26.04.24	1170	5	R1	22	28	50091	0.302	0.4593	vde
26	29.04.24	-1800	10	R2	1	0	38093	0.2294	0.4676	wt
26	29.04.24	-1800	10	R2	1	0	38093	0.2789	0.5456	zep3
26	29.04.24	-1800	10	R2	1	0	38093	0.277	0.5681	vde
26	29.04.24	0	10	R2	2	0	39970	0.2588	0.4873	wt
26	29.04.24	0	10	R2	2	0	39970	0.3108	0.5387	zep3
26	29.04.24	0	10	R2	2	0	39970	0.3064	0.6005	vde
27	29.04.24	30	10	R2	2	0	40001	0.249	0.4824	wt
27	29.04.24	30	10	R2	2	0	40001	0.2877	0.5275	zep3
27	29.04.24	30	10	R2	2	0	40001	0.299	0.5936	vde
27	29.04.24	90	10	R2	4	12	40093	0.2706	0.4809	wt
27	29.04.24	90	10	R2	4	12	40093	0.2971	0.5319	zep3
27	29.04.24	90	10	R2	4	12	40093	0.3348	0.598	vde
27	29.04.24	120	10	R2	5	28	40154	0.3039	0.4873	wt
27	29.04.24	120	10	R2	5	28	40154	0.3559	0.5426	zep3
27	29.04.24	120	10	R2	5	28	40154	0.3598	0.6098	vde
27	29.04.24	180	10	R2	6	44	40215	0.3314	0.4917	wt
27	29.04.24	180	10	R2	6	44	40215	0.3828	0.55	zep3
27	29.04.24	180	10	R2	6	44	40215	0.398	0.6201	vde
27	29.04.24	240	10	R2	7	60	40276	0.323	0.4382	wt
27	29.04.24	240	10	R2	7	60	40276	0.401	0.5387	zep3
27	29.04.24	240	10	R2	7	60	40276	0.4417	0.6289	vde
27	29.04.24	300	10	R2	8	95	40336	0.2686	0.3299	wt
27	29.04.24	300	10	R2	8	95	40336	0.3686	0.4412	zep3
27	29.04.24	300	10	R2	8	95	40336	0.5147	0.6304	vde
27	29.04.24	360	10	R2	9	129	40397	0.2348	0.2725	wt
27	29.04.24	360	10	R2	9	129	40397	0.3093	0.3578	zep3
27	29.04.24	360	10	R2	9	129	40397	0.5515	0.6314	vde
27	29.04.24	420	10	R2	10	180	40458	0.2294	0.2544	wt
27	29.04.24	420	10	R2	10	180	40458	0.2779	0.3074	zep3
27	29.04.24	420	10	R2	10	180	40458	0.5784	0.627	vde
27	29.04.24	480	10	R2	11	232	40519	0.2279	0.2461	wt
27	29.04.24	480	10	R2	11	232	40519	0.2691	0.2863	zep3
27	29.04.24	480	10	R2	11	232	40519	0.5926	0.6245	vde
27	29.04.24	540	10	R2	12	301	40580	0.2299	0.2412	wt
27	29.04.24	540	10	R2	12	301	40580	0.2623	0.274	zep3
27	29.04.24	540	10	R2	12	301	40580	0.5941	0.6127	vde
27	29.04.24	600	10	R2	13	388	40641	0.2304	0.2387	wt
27	29.04.24	600	10	R2	13	388	40641	0.2598	0.2691	zep3
27	29.04.24	600	10	R2	13	388	40641	0.5907	0.599	vde
27	29.04.24	660	10	R2	14	509	40701	0.2333	0.2363	wt
27	29.04.24	660	10	R2	14	509	40701	0.2598	0.2618	zep3
27	29.04.24	660	10	R2	14	509	40701	0.5828	0.5824	vde
27	29.04.24	720	10	R2	15	645	40762	0.2284	0.2328	wt
27	29.04.24	720	10	R2	15	645	40762	0.2578	0.2598	zep3
27	29.04.24	720	10	R2	15	645	40762	0.5672	0.5623	vde
27	29.04.24	780	10	R2	16	28	40793	0.1637	0.2373	wt
27	29.04.24	780	10	R2	16	28	40793	0.1863	0.2662	zep3
27	29.04.24	780	10	R2	16	28	40793	0.3588	0.5549	vde
27	29.04.24	810	10	R2	17	28	40823	0.1623	0.2392	wt
27	29.04.24	810	10	R2	17	28	40823	0.1843	0.2657	zep3
27	29.04.24	810	10	R2	17	28	40823	0.3461	0.552	vde
27	29.04.24	840	10	R2	18	28	40884	0.1662	0.2485	wt
27	29.04.24	840	10	R2	18	28	40884	0.1853	0.2657	zep3
27	29.04.24	840	10	R2	18	28	40884	0.3387	0.55	vde
27	29.04.24	900	10	R2	19	28	40945	0.1775	0.2667	wt
27	29.04.24	900	10	R2	19	28	40945	0.1828	0.2696	zep3
27	29.04.24	900	10	R2	19	28	40945	0.3304	0.5475	vde
27	29.04.24	960	10	R2	20	28	41036	0.1985	0.3039	wt
27	29.04.24	960	10	R2	20	28	41036	0.1863	0.2696	zep3
27	29.04.24	960	10	R2	20	28	41036	0.3304	0.549	vde
27	29.04.24	1050	10	R2	21	28	41158	0.2314	0.3632	wt
27	29.04.24	1050	10	R2	21	28	41158	0.1853	0.2681	zep3
27	29.04.24	1050	10	R2	21	28	41158	0.3279	0.5485	vde
27	29.04.24	1170	10	R2	22	28	41310	0.2623	0.4186	wt
27	29.04.24	1170	10	R2	22	28	41310	0.1873	0.2701	zep3
27	29.04.24	1170	10	R2	22	28	41310	0.3284	0.5525	vde
28	29.04.24	-1800	15	R2	1	0	42356	0.2157	0.4353	wt
28	29.04.24	-1800	15	R2	1	0	42356	0.2397	0.4603	zep3
28	29.04.24	-1800	15	R2	1	0	42356	0.2461	0.5074	vde
28	29.04.24	0	15	R2	2	0	44208	0.2304	0.4466	wt
28	29.04.24	0	15	R2	2	0	44208	0.2559	0.476	zep3
28	29.04.24	0	15	R2	2	0	44208	0.2598	0.5142	vde
29	29.04.24	30	15	R2	2	0	44245	0.227	0.4422	wt
29	29.04.24	30	15	R2	2	0	44245	0.2505	0.4711	zep3
29	29.04.24	30	15	R2	2	0	44245	0.2549	0.5108	vde
29	29.04.24	90	15	R2	4	12	44338	0.2525	0.4456	wt
29	29.04.24	90	15	R2	4	12	44338	0.2725	0.4765	zep3
29	29.04.24	90	15	R2	4	12	44338	0.2877	0.5176	vde
29	29.04.24	120	15	R2	5	28	44398	0.2672	0.448	wt
29	29.04.24	120	15	R2	5	28	44398	0.2868	0.4775	zep3
29	29.04.24	120	15	R2	5	28	44398	0.2995	0.5206	vde
29	29.04.24	180	15	R2	6	44	44459	0.2853	0.4505	wt
29	29.04.24	180	15	R2	6	44	44459	0.301	0.4775	zep3
29	29.04.24	180	15	R2	6	44	44459	0.3147	0.527	vde
29	29.04.24	240	15	R2	7	60	44520	0.301	0.448	wt
29	29.04.24	240	15	R2	7	60	44520	0.3225	0.4779	zep3
29	29.04.24	240	15	R2	7	60	44520	0.3402	0.5353	vde
29	29.04.24	300	15	R2	8	95	44581	0.276	0.3657	wt
29	29.04.24	300	15	R2	8	95	44581	0.3368	0.4422	zep3
29	29.04.24	300	15	R2	8	95	44581	0.3956	0.5461	vde
29	29.04.24	360	15	R2	9	129	44642	0.2235	0.2735	wt
29	29.04.24	360	15	R2	9	129	44642	0.2809	0.348	zep3
29	29.04.24	360	15	R2	9	129	44642	0.4377	0.551	vde
29	29.04.24	420	15	R2	10	180	44703	0.2049	0.2338	wt
29	29.04.24	420	15	R2	10	180	44703	0.2387	0.2745	zep3
29	29.04.24	420	15	R2	10	180	44703	0.4716	0.5475	vde
29	29.04.24	480	15	R2	11	232	44763	0.202	0.2245	wt
29	29.04.24	480	15	R2	11	232	44763	0.2196	0.2446	zep3
29	29.04.24	480	15	R2	11	232	44763	0.4922	0.5471	vde
29	29.04.24	540	15	R2	12	301	44824	0.2029	0.2176	wt
29	29.04.24	540	15	R2	12	301	44824	0.2137	0.2294	zep3
29	29.04.24	540	15	R2	12	301	44824	0.5039	0.5422	vde
29	29.04.24	600	15	R2	13	388	44885	0.2054	0.2152	wt
29	29.04.24	600	15	R2	13	388	44885	0.2118	0.223	zep3
29	29.04.24	600	15	R2	13	388	44885	0.5093	0.5343	vde
29	29.04.24	660	15	R2	14	509	44946	0.2074	0.2127	wt
29	29.04.24	660	15	R2	14	509	44946	0.2123	0.2172	zep3
29	29.04.24	660	15	R2	14	509	44946	0.5049	0.5196	vde
29	29.04.24	720	15	R2	15	645	45007	0.2054	0.2103	wt
29	29.04.24	720	15	R2	15	645	45007	0.2118	0.2142	zep3
29	29.04.24	720	15	R2	15	645	45007	0.4941	0.5049	vde
29	29.04.24	780	15	R2	16	28	45037	0.1471	0.2113	wt
29	29.04.24	780	15	R2	16	28	45037	0.1505	0.2172	zep3
29	29.04.24	780	15	R2	16	28	45037	0.3123	0.4873	vde
29	29.04.24	810	15	R2	17	28	45068	0.1466	0.2167	wt
29	29.04.24	810	15	R2	17	28	45068	0.148	0.2176	zep3
29	29.04.24	810	15	R2	17	28	45068	0.2956	0.4828	vde
29	29.04.24	840	15	R2	18	28	45129	0.1623	0.2402	wt
29	29.04.24	840	15	R2	18	28	45129	0.15	0.2206	zep3
29	29.04.24	840	15	R2	18	28	45129	0.2877	0.4848	vde
29	29.04.24	900	15	R2	19	28	45189	0.1828	0.2794	wt
29	29.04.24	900	15	R2	19	28	45189	0.152	0.224	zep3
29	29.04.24	900	15	R2	19	28	45189	0.2848	0.4833	vde
29	29.04.24	960	15	R2	20	28	45281	0.2275	0.3618	wt
29	29.04.24	960	15	R2	20	28	45281	0.1534	0.2255	zep3
29	29.04.24	960	15	R2	20	28	45281	0.2848	0.4853	vde
29	29.04.24	1050	15	R2	21	28	45402	0.2544	0.4167	wt
29	29.04.24	1050	15	R2	21	28	45402	0.1559	0.2279	zep3
29	29.04.24	1050	15	R2	21	28	45402	0.2838	0.4838	vde
29	29.04.24	1170	15	R2	22	28	45554	0.2554	0.4289	wt
29	29.04.24	1170	15	R2	22	28	45554	0.1564	0.2294	zep3
29	29.04.24	1170	15	R2	22	28	45554	0.2833	0.4887	vde
30	29.04.24	-1800	20	R2	1	0	45914	0.2118	0.4201	wt
30	29.04.24	-1800	20	R2	1	0	45914	0.2549	0.4985	zep3
30	29.04.24	-1800	20	R2	1	0	45914	0.2505	0.5162	vde
30	29.04.24	0	20	R2	2	0	47967	0.224	0.4377	wt
30	29.04.24	0	20	R2	2	0	47967	0.2711	0.5196	zep3
30	29.04.24	0	20	R2	2	0	47967	0.2681	0.5377	vde
31	29.04.24	30	20	R2	2	0	47997	0.2245	0.4338	wt
31	29.04.24	30	20	R2	2	0	47997	0.2711	0.5147	zep3
31	29.04.24	30	20	R2	2	0	47997	0.2652	0.5314	vde
31	29.04.24	90	20	R2	4	12	48089	0.2505	0.4441	wt
31	29.04.24	90	20	R2	4	12	48089	0.2951	0.5299	zep3
31	29.04.24	90	20	R2	4	12	48089	0.2995	0.5446	vde
31	29.04.24	120	20	R2	5	28	48150	0.2583	0.4407	wt
31	29.04.24	120	20	R2	5	28	48150	0.3015	0.527	zep3
31	29.04.24	120	20	R2	5	28	48150	0.3098	0.5407	vde
31	29.04.24	180	20	R2	6	44	48211	0.2647	0.4407	wt
31	29.04.24	180	20	R2	6	44	48211	0.3157	0.5265	zep3
31	29.04.24	180	20	R2	6	44	48211	0.3181	0.5426	vde
31	29.04.24	240	20	R2	7	60	48272	0.2824	0.4471	wt
31	29.04.24	240	20	R2	7	60	48272	0.3309	0.5333	zep3
31	29.04.24	240	20	R2	7	60	48272	0.3319	0.549	vde
31	29.04.24	300	20	R2	8	95	48332	0.2985	0.426	wt
31	29.04.24	300	20	R2	8	95	48332	0.3642	0.5338	zep3
31	29.04.24	300	20	R2	8	95	48332	0.374	0.5613	vde
31	29.04.24	360	20	R2	9	129	48393	0.2544	0.3412	wt
31	29.04.24	360	20	R2	9	129	48393	0.352	0.4799	zep3
31	29.04.24	360	20	R2	9	129	48393	0.4147	0.5686	vde
31	29.04.24	420	20	R2	10	180	48454	0.2162	0.2701	wt
31	29.04.24	420	20	R2	10	180	48454	0.3098	0.3951	zep3
31	29.04.24	420	20	R2	10	180	48454	0.4588	0.573	vde
31	29.04.24	480	20	R2	11	232	48515	0.1966	0.2324	wt
31	29.04.24	480	20	R2	11	232	48515	0.2657	0.3235	zep3
31	29.04.24	480	20	R2	11	232	48515	0.4809	0.5691	vde
31	29.04.24	540	20	R2	12	301	48576	0.1912	0.2137	wt
31	29.04.24	540	20	R2	12	301	48576	0.2407	0.2794	zep3
31	29.04.24	540	20	R2	12	301	48576	0.4985	0.5627	vde
31	29.04.24	600	20	R2	13	388	48637	0.1926	0.2074	wt
31	29.04.24	600	20	R2	13	388	48637	0.2299	0.252	zep3
31	29.04.24	600	20	R2	13	388	48637	0.5113	0.5549	vde
31	29.04.24	660	20	R2	14	509	48698	0.1926	0.2005	wt
31	29.04.24	660	20	R2	14	509	48698	0.223	0.2387	zep3
31	29.04.24	660	20	R2	14	509	48698	0.5127	0.5422	vde
31	29.04.24	720	20	R2	15	645	48758	0.1897	0.199	wt
31	29.04.24	720	20	R2	15	645	48758	0.2211	0.2324	zep3
31	29.04.24	720	20	R2	15	645	48758	0.5044	0.5255	vde
31	29.04.24	780	20	R2	16	28	48789	0.1382	0.202	wt
31	29.04.24	780	20	R2	16	28	48789	0.1608	0.2343	zep3
31	29.04.24	780	20	R2	16	28	48789	0.3176	0.5049	vde
31	29.04.24	810	20	R2	17	28	48819	0.1407	0.2088	wt
31	29.04.24	810	20	R2	17	28	48819	0.1588	0.2363	zep3
31	29.04.24	810	20	R2	17	28	48819	0.2971	0.5015	vde
31	29.04.24	840	20	R2	18	28	48880	0.1691	0.252	wt
31	29.04.24	840	20	R2	18	28	48880	0.1647	0.2422	zep3
31	29.04.24	840	20	R2	18	28	48880	0.2941	0.5044	vde
31	29.04.24	900	20	R2	19	28	48941	0.2083	0.3235	wt
31	29.04.24	900	20	R2	19	28	48941	0.1652	0.2451	zep3
31	29.04.24	900	20	R2	19	28	48941	0.2946	0.5054	vde
31	29.04.24	960	20	R2	20	28	49032	0.2475	0.4025	wt
31	29.04.24	960	20	R2	20	28	49032	0.1657	0.2456	zep3
31	29.04.24	960	20	R2	20	28	49032	0.2931	0.5044	vde
31	29.04.24	1050	20	R2	21	28	49154	0.2539	0.4216	wt
31	29.04.24	1050	20	R2	21	28	49154	0.1662	0.2475	zep3
31	29.04.24	1050	20	R2	21	28	49154	0.2897	0.5049	vde
31	29.04.24	1170	20	R2	22	28	49306	0.248	0.4221	wt
31	29.04.24	1170	20	R2	22	28	49306	0.1681	0.251	zep3
31	29.04.24	1170	20	R2	22	28	49306	0.2897	0.5044	vde
32	29.04.24	-1800	25	R2	1	0	49580	0.2191	0.4127	wt
32	29.04.24	-1800	25	R2	1	0	49580	0.2485	0.4632	zep3
32	29.04.24	-1800	25	R2	1	0	49580	0.2735	0.5358	vde
32	29.04.24	0	25	R2	2	0	51536	0.2157	0.4225	wt
32	29.04.24	0	25	R2	2	0	51536	0.2441	0.4681	zep3
32	29.04.24	0	25	R2	2	0	51536	0.2662	0.5392	vde
33	29.04.24	30	25	R2	2	0	51566	0.2152	0.4225	wt
33	29.04.24	30	25	R2	2	0	51566	0.2456	0.4647	zep3
33	29.04.24	30	25	R2	2	0	51566	0.2681	0.5353	vde
33	29.04.24	90	25	R2	4	12	51658	0.248	0.4368	wt
33	29.04.24	90	25	R2	4	12	51658	0.2676	0.4794	zep3
33	29.04.24	90	25	R2	4	12	51658	0.3093	0.5549	vde
33	29.04.24	120	25	R2	5	28	51719	0.2662	0.4324	wt
33	29.04.24	120	25	R2	5	28	51719	0.276	0.473	zep3
33	29.04.24	120	25	R2	5	28	51719	0.3172	0.55	vde
33	29.04.24	180	25	R2	6	44	51780	0.2765	0.4314	wt
33	29.04.24	180	25	R2	6	44	51780	0.2853	0.475	zep3
33	29.04.24	180	25	R2	6	44	51780	0.3265	0.5549	vde
33	29.04.24	240	25	R2	7	60	51841	0.2838	0.4289	wt
33	29.04.24	240	25	R2	7	60	51841	0.2922	0.475	zep3
33	29.04.24	240	25	R2	7	60	51841	0.3314	0.5525	vde
33	29.04.24	300	25	R2	8	95	51901	0.2966	0.4275	wt
33	29.04.24	300	25	R2	8	95	51901	0.3108	0.4779	zep3
33	29.04.24	300	25	R2	8	95	51901	0.3588	0.5603	vde
33	29.04.24	360	25	R2	9	129	51962	0.273	0.376	wt
33	29.04.24	360	25	R2	9	129	51962	0.3191	0.4637	zep3
33	29.04.24	360	25	R2	9	129	51962	0.3877	0.5735	vde
33	29.04.24	420	25	R2	10	180	52023	0.2235	0.2946	wt
33	29.04.24	420	25	R2	10	180	52023	0.2868	0.3882	zep3
33	29.04.24	420	25	R2	10	180	52023	0.427	0.5725	vde
33	29.04.24	480	25	R2	11	232	52084	0.202	0.2485	wt
33	29.04.24	480	25	R2	11	232	52084	0.2485	0.3157	zep3
33	29.04.24	480	25	R2	11	232	52084	0.4569	0.5711	vde
33	29.04.24	540	25	R2	12	301	52145	0.1877	0.2196	wt
33	29.04.24	540	25	R2	12	301	52145	0.2216	0.2672	zep3
33	29.04.24	540	25	R2	12	301	52145	0.4814	0.5676	vde
33	29.04.24	600	25	R2	13	388	52206	0.1814	0.2034	wt
33	29.04.24	600	25	R2	13	388	52206	0.2054	0.2363	zep3
33	29.04.24	600	25	R2	13	388	52206	0.4912	0.5564	vde
33	29.04.24	660	25	R2	14	509	52266	0.1814	0.1961	wt
33	29.04.24	660	25	R2	14	509	52266	0.1995	0.2181	zep3
33	29.04.24	660	25	R2	14	509	52266	0.5	0.5412	vde
33	29.04.24	720	25	R2	15	645	52327	0.1809	0.1922	wt
33	29.04.24	720	25	R2	15	645	52327	0.1971	0.2088	zep3
33	29.04.24	720	25	R2	15	645	52327	0.4961	0.5279	vde
33	29.04.24	780	25	R2	16	28	52358	0.1377	0.1917	wt
33	29.04.24	780	25	R2	16	28	52358	0.1446	0.2098	zep3
33	29.04.24	780	25	R2	16	28	52358	0.3123	0.5049	vde
33	29.04.24	810	25	R2	17	28	52388	0.1402	0.199	wt
33	29.04.24	810	25	R2	17	28	52388	0.1456	0.2142	zep3
33	29.04.24	810	25	R2	17	28	52388	0.2961	0.5039	vde
33	29.04.24	840	25	R2	18	28	52449	0.1652	0.2387	wt
33	29.04.24	840	25	R2	18	28	52449	0.149	0.2191	zep3
33	29.04.24	840	25	R2	18	28	52449	0.2951	0.5088	vde
33	29.04.24	900	25	R2	19	28	52510	0.2034	0.2995	wt
33	29.04.24	900	25	R2	19	28	52510	0.1495	0.2191	zep3
33	29.04.24	900	25	R2	19	28	52510	0.2961	0.5098	vde
33	29.04.24	960	25	R2	20	28	52601	0.2475	0.3858	wt
33	29.04.24	960	25	R2	20	28	52601	0.151	0.2235	zep3
33	29.04.24	960	25	R2	20	28	52601	0.298	0.5103	vde
33	29.04.24	1050	25	R2	21	28	52723	0.2485	0.4015	wt
33	29.04.24	1050	25	R2	21	28	52723	0.1505	0.2206	zep3
33	29.04.24	1050	25	R2	21	28	52723	0.2922	0.5078	vde
33	29.04.24	1170	25	R2	22	28	52875	0.2466	0.4025	wt
33	29.04.24	1170	25	R2	22	28	52875	0.1529	0.224	zep3
33	29.04.24	1170	25	R2	22	28	52875	0.2931	0.5113	vde
34	29.04.24	-1800	30	R2	1	0	53065	0.2196	0.4289	wt
34	29.04.24	-1800	30	R2	1	0	53065	0.249	0.474	zep3
34	29.04.24	-1800	30	R2	1	0	53065	0.2613	0.5245	vde
34	29.04.24	0	30	R2	2	0	54926	0.2049	0.4088	wt
34	29.04.24	0	30	R2	2	0	54926	0.2338	0.45	zep3
34	29.04.24	0	30	R2	2	0	54926	0.2475	0.5083	vde
35	29.04.24	30	30	R2	2	0	54958	0.2093	0.4064	wt
35	29.04.24	30	30	R2	2	0	54958	0.2397	0.4471	zep3
35	29.04.24	30	30	R2	2	0	54958	0.2525	0.5059	vde
35	29.04.24	90	30	R2	4	12	55051	0.2304	0.4167	wt
35	29.04.24	90	30	R2	4	12	55051	0.2485	0.4549	zep3
35	29.04.24	90	30	R2	4	12	55051	0.2784	0.5211	vde
35	29.04.24	120	30	R2	5	28	55111	0.2475	0.4186	wt
35	29.04.24	120	30	R2	5	28	55111	0.2686	0.4544	zep3
35	29.04.24	120	30	R2	5	28	55111	0.3	0.5221	vde
35	29.04.24	180	30	R2	6	44	55172	0.2613	0.4147	wt
35	29.04.24	180	30	R2	6	44	55172	0.2819	0.4525	zep3
35	29.04.24	180	30	R2	6	44	55172	0.3211	0.5221	vde
35	29.04.24	240	30	R2	7	60	55233	0.2647	0.4137	wt
35	29.04.24	240	30	R2	7	60	55233	0.2853	0.4544	zep3
35	29.04.24	240	30	R2	7	60	55233	0.3284	0.526	vde
35	29.04.24	300	30	R2	8	95	55294	0.2701	0.4025	wt
35	29.04.24	300	30	R2	8	95	55294	0.2961	0.4495	zep3
35	29.04.24	300	30	R2	8	95	55294	0.3485	0.5348	vde
35	29.04.24	360	30	R2	9	129	55355	0.2392	0.3363	wt
35	29.04.24	360	30	R2	9	129	55355	0.275	0.3926	zep3
35	29.04.24	360	30	R2	9	129	55355	0.3676	0.5397	vde
35	29.04.24	420	30	R2	10	180	55416	0.1985	0.2588	wt
35	29.04.24	420	30	R2	10	180	55416	0.2299	0.3064	zep3
35	29.04.24	420	30	R2	10	180	55416	0.398	0.5446	vde
35	29.04.24	480	30	R2	11	232	55476	0.1784	0.2201	wt
35	29.04.24	480	30	R2	11	232	55476	0.2029	0.2529	zep3
35	29.04.24	480	30	R2	11	232	55476	0.424	0.5417	vde
35	29.04.24	540	30	R2	12	301	55537	0.1716	0.202	wt
35	29.04.24	540	30	R2	12	301	55537	0.1887	0.226	zep3
35	29.04.24	540	30	R2	12	301	55537	0.4417	0.5363	vde
35	29.04.24	600	30	R2	13	388	55598	0.1725	0.1956	wt
35	29.04.24	600	30	R2	13	388	55598	0.1868	0.2113	zep3
35	29.04.24	600	30	R2	13	388	55598	0.4583	0.5265	vde
35	29.04.24	660	30	R2	14	509	55659	0.1755	0.1897	wt
35	29.04.24	660	30	R2	14	509	55659	0.1868	0.2054	zep3
35	29.04.24	660	30	R2	14	509	55659	0.4672	0.5123	vde
35	29.04.24	720	30	R2	15	645	55720	0.175	0.1873	wt
35	29.04.24	720	30	R2	15	645	55720	0.1873	0.1995	zep3
35	29.04.24	720	30	R2	15	645	55720	0.4623	0.498	vde
35	29.04.24	780	30	R2	16	28	55750	0.1294	0.1882	wt
35	29.04.24	780	30	R2	16	28	55750	0.1373	0.1995	zep3
35	29.04.24	780	30	R2	16	28	55750	0.2907	0.4853	vde
35	29.04.24	810	30	R2	17	28	55781	0.1319	0.1912	wt
35	29.04.24	810	30	R2	17	28	55781	0.1397	0.2025	zep3
35	29.04.24	810	30	R2	17	28	55781	0.2828	0.4902	vde
35	29.04.24	840	30	R2	18	28	55841	0.1426	0.202	wt
35	29.04.24	840	30	R2	18	28	55841	0.1407	0.2059	zep3
35	29.04.24	840	30	R2	18	28	55841	0.2848	0.4902	vde
35	29.04.24	900	30	R2	19	28	55902	0.1574	0.226	wt
35	29.04.24	900	30	R2	19	28	55902	0.1407	0.2039	zep3
35	29.04.24	900	30	R2	19	28	55902	0.2809	0.4868	vde
35	29.04.24	960	30	R2	20	28	55994	0.1931	0.2819	wt
35	29.04.24	960	30	R2	20	28	55994	0.1407	0.2044	zep3
35	29.04.24	960	30	R2	20	28	55994	0.2809	0.4824	vde
35	29.04.24	1050	30	R2	21	28	56115	0.223	0.3539	wt
35	29.04.24	1050	30	R2	21	28	56115	0.1412	0.2049	zep3
35	29.04.24	1050	30	R2	21	28	56115	0.2819	0.4882	vde
35	29.04.24	1170	30	R2	22	28	56267	0.2368	0.3892	wt
35	29.04.24	1170	30	R2	22	28	56267	0.1441	0.2074	zep3
35	29.04.24	1170	30	R2	22	28	56267	0.2833	0.4907	vde
36	29.04.24	-1800	5	R2	1	0	34474	0.2216	0.451	wt
36	29.04.24	-1800	5	R2	1	0	34474	0.2701	0.5373	zep3
36	29.04.24	-1800	5	R2	1	0	34474	0.2706	0.5696	vde
36	29.04.24	0	5	R2	3	0	36422	0.2529	0.4505	wt
36	29.04.24	0	5	R2	3	0	36422	0.3064	0.5618	zep3
36	29.04.24	0	5	R2	3	0	36422	0.3206	0.6127	vde
37	29.04.24	30	5	R2	2	0	36459	0.2377	0.4417	wt
37	29.04.24	30	5	R2	2	0	36459	0.2941	0.549	zep3
37	29.04.24	30	5	R2	2	0	36459	0.3049	0.6025	vde
37	29.04.24	90	5	R2	4	12	36552	0.2799	0.4436	wt
37	29.04.24	90	5	R2	4	12	36552	0.3103	0.5569	zep3
37	29.04.24	90	5	R2	4	12	36552	0.3446	0.6098	vde
37	29.04.24	120	5	R2	5	28	36612	0.3059	0.4284	wt
37	29.04.24	120	5	R2	5	28	36612	0.3745	0.5632	zep3
37	29.04.24	120	5	R2	5	28	36612	0.4088	0.625	vde
37	29.04.24	180	5	R2	6	44	36673	0.3005	0.3853	wt
37	29.04.24	180	5	R2	6	44	36673	0.4162	0.5539	zep3
37	29.04.24	180	5	R2	6	44	36673	0.4623	0.6324	vde
37	29.04.24	240	5	R2	7	60	36734	0.2662	0.3211	wt
37	29.04.24	240	5	R2	7	60	36734	0.4074	0.498	zep3
37	29.04.24	240	5	R2	7	60	36734	0.5078	0.6319	vde
37	29.04.24	300	5	R2	8	95	36795	0.2529	0.2804	wt
37	29.04.24	300	5	R2	8	95	36795	0.3672	0.4083	zep3
37	29.04.24	300	5	R2	8	95	36795	0.5632	0.6309	vde
37	29.04.24	360	5	R2	9	129	36856	0.2446	0.2637	wt
37	29.04.24	360	5	R2	9	129	36856	0.3255	0.3515	zep3
37	29.04.24	360	5	R2	9	129	36856	0.5824	0.6284	vde
37	29.04.24	420	5	R2	10	180	36917	0.2441	0.2544	wt
37	29.04.24	420	5	R2	10	180	36917	0.3044	0.3181	zep3
37	29.04.24	420	5	R2	10	180	36917	0.6005	0.6201	vde
37	29.04.24	480	5	R2	11	232	36977	0.2426	0.2485	wt
37	29.04.24	480	5	R2	11	232	36977	0.2917	0.3	zep3
37	29.04.24	480	5	R2	11	232	36977	0.602	0.6118	vde
37	29.04.24	540	5	R2	12	301	37038	0.2431	0.2456	wt
37	29.04.24	540	5	R2	12	301	37038	0.2868	0.2907	zep3
37	29.04.24	540	5	R2	12	301	37038	0.6025	0.6064	vde
37	29.04.24	600	5	R2	13	388	37099	0.2402	0.2402	wt
37	29.04.24	600	5	R2	13	388	37099	0.2868	0.2843	zep3
37	29.04.24	600	5	R2	13	388	37099	0.5975	0.5951	vde
37	29.04.24	660	5	R2	14	509	37160	0.2392	0.2402	wt
37	29.04.24	660	5	R2	14	509	37160	0.2804	0.2809	zep3
37	29.04.24	660	5	R2	14	509	37160	0.5848	0.5794	vde
37	29.04.24	720	5	R2	15	645	37221	0.2348	0.2338	wt
37	29.04.24	720	5	R2	15	645	37221	0.2779	0.2745	zep3
37	29.04.24	720	5	R2	15	645	37221	0.5706	0.5623	vde
37	29.04.24	780	5	R2	16	28	37251	0.1804	0.2387	wt
37	29.04.24	780	5	R2	16	28	37251	0.2049	0.2833	zep3
37	29.04.24	780	5	R2	16	28	37251	0.3838	0.5608	vde
37	29.04.24	810	5	R2	17	28	37282	0.1804	0.2382	wt
37	29.04.24	810	5	R2	17	28	37282	0.2049	0.2868	zep3
37	29.04.24	810	5	R2	17	28	37282	0.3809	0.5603	vde
37	29.04.24	840	5	R2	18	28	37342	0.1819	0.2402	wt
37	29.04.24	840	5	R2	18	28	37342	0.2074	0.2858	zep3
37	29.04.24	840	5	R2	18	28	37342	0.3765	0.5623	vde
37	29.04.24	900	5	R2	19	28	37403	0.1838	0.2417	wt
37	29.04.24	900	5	R2	19	28	37403	0.2034	0.2873	zep3
37	29.04.24	900	5	R2	19	28	37403	0.373	0.5603	vde
37	29.04.24	960	5	R2	20	28	37495	0.1848	0.2422	wt
37	29.04.24	960	5	R2	20	28	37495	0.202	0.2833	zep3
37	29.04.24	960	5	R2	20	28	37495	0.3745	0.5647	vde
37	29.04.24	1050	5	R2	21	28	37616	0.1877	0.2485	wt
37	29.04.24	1050	5	R2	21	28	37616	0.2039	0.2809	zep3
37	29.04.24	1050	5	R2	21	28	37616	0.373	0.5627	vde
37	29.04.24	1170	5	R2	22	28	37768	0.1931	0.2559	wt
37	29.04.24	1170	5	R2	22	28	37768	0.2064	0.2873	zep3
37	29.04.24	1170	5	R2	22	28	37768	0.3765	0.5662	vde
48	01.05.24	-1800	20	R3	1	0	69838	0.251	0.4838	wt
48	01.05.24	-1800	20	R3	1	0	69838	0.3064	0.5843	zep3
48	01.05.24	-1800	20	R3	1	0	69838	0.2147	0.4216	vde
48	01.05.24	0	20	R3	2	0	71897	0.2529	0.4902	wt
48	01.05.24	0	20	R3	2	0	71897	0.3108	0.5912	zep3
48	01.05.24	0	20	R3	2	0	71897	0.2172	0.4275	vde
49	01.05.24	30	20	R3	1	0	71922	0.2505	0.4868	wt
49	01.05.24	30	20	R3	1	0	71922	0.3088	0.5848	zep3
49	01.05.24	30	20	R3	1	0	71922	0.2142	0.4245	vde
49	01.05.24	90	20	R3	3	12	72014	0.2853	0.4995	wt
49	01.05.24	90	20	R3	3	12	72014	0.3358	0.599	zep3
49	01.05.24	90	20	R3	3	12	72014	0.2485	0.4412	vde
49	01.05.24	120	20	R3	4	28	72075	0.2917	0.4936	wt
49	01.05.24	120	20	R3	4	28	72075	0.3431	0.5956	zep3
49	01.05.24	120	20	R3	4	28	72075	0.2564	0.4392	vde
49	01.05.24	180	20	R3	5	44	72136	0.2985	0.4941	wt
49	01.05.24	180	20	R3	5	44	72136	0.3544	0.5985	zep3
49	01.05.24	180	20	R3	5	44	72136	0.2618	0.4407	vde
49	01.05.24	240	20	R3	6	60	72197	0.3147	0.4985	wt
49	01.05.24	240	20	R3	6	60	72197	0.3691	0.599	zep3
49	01.05.24	240	20	R3	6	60	72197	0.276	0.4456	vde
49	01.05.24	300	20	R3	7	95	72258	0.3485	0.499	wt
49	01.05.24	300	20	R3	7	95	72258	0.4103	0.6054	zep3
49	01.05.24	300	20	R3	7	95	72258	0.3103	0.4539	vde
49	01.05.24	360	20	R3	8	129	72319	0.3304	0.4422	wt
49	01.05.24	360	20	R3	8	129	72319	0.4196	0.573	zep3
49	01.05.24	360	20	R3	8	129	72319	0.3431	0.4574	vde
49	01.05.24	420	20	R3	9	180	72380	0.2971	0.3676	wt
49	01.05.24	420	20	R3	9	180	72380	0.3926	0.4946	zep3
49	01.05.24	420	20	R3	9	180	72380	0.376	0.4578	vde
49	01.05.24	480	20	R3	10	232	72440	0.2632	0.3127	wt
49	01.05.24	480	20	R3	10	232	72440	0.3529	0.4265	zep3
49	01.05.24	480	20	R3	10	232	72440	0.3946	0.4569	vde
49	01.05.24	540	20	R3	11	301	72501	0.2417	0.2755	wt
49	01.05.24	540	20	R3	11	301	72501	0.3196	0.3662	zep3
49	01.05.24	540	20	R3	11	301	72501	0.4074	0.4515	vde
49	01.05.24	600	20	R3	12	388	72562	0.2319	0.2549	wt
49	01.05.24	600	20	R3	12	388	72562	0.2951	0.3275	zep3
49	01.05.24	600	20	R3	12	388	72562	0.4123	0.4436	vde
49	01.05.24	660	20	R3	13	509	72623	0.2279	0.2431	wt
49	01.05.24	660	20	R3	13	509	72623	0.2848	0.3049	zep3
49	01.05.24	660	20	R3	13	509	72623	0.4137	0.4324	vde
49	01.05.24	720	20	R3	14	645	72684	0.2275	0.2348	wt
49	01.05.24	720	20	R3	14	645	72684	0.275	0.2868	zep3
49	01.05.24	720	20	R3	14	645	72684	0.4093	0.4196	vde
49	01.05.24	780	20	R3	15	28	72714	0.1721	0.2574	wt
49	01.05.24	780	20	R3	15	28	72714	0.2	0.299	zep3
49	01.05.24	780	20	R3	15	28	72714	0.2539	0.4039	vde
49	01.05.24	810	20	R3	16	28	72745	0.1858	0.2873	wt
49	01.05.24	810	20	R3	16	28	72745	0.1966	0.3005	zep3
49	01.05.24	810	20	R3	16	28	72745	0.2417	0.4034	vde
49	01.05.24	840	20	R3	17	28	72805	0.2564	0.4137	wt
49	01.05.24	840	20	R3	17	28	72805	0.201	0.3088	zep3
49	01.05.24	840	20	R3	17	28	72805	0.2422	0.402	vde
49	01.05.24	900	20	R3	18	28	72866	0.2794	0.4588	wt
49	01.05.24	900	20	R3	18	28	72866	0.2034	0.3078	zep3
49	01.05.24	900	20	R3	18	28	72866	0.2402	0.4015	vde
49	01.05.24	960	20	R3	19	28	72957	0.2819	0.4686	wt
49	01.05.24	960	20	R3	19	28	72957	0.2044	0.3157	zep3
49	01.05.24	960	20	R3	19	28	72957	0.2387	0.4005	vde
49	01.05.24	1050	20	R3	20	28	73079	0.2765	0.4696	wt
49	01.05.24	1050	20	R3	20	28	73079	0.2093	0.323	zep3
49	01.05.24	1050	20	R3	20	28	73079	0.2402	0.4034	vde
49	01.05.24	1170	20	R3	21	28	73231	0.277	0.4681	wt
49	01.05.24	1170	20	R3	21	28	73231	0.2083	0.323	zep3
49	01.05.24	1170	20	R3	21	28	73231	0.2382	0.4034	vde
50	01.05.24	-1800	25	R3	1	0	66529	0.2696	0.525	wt
50	01.05.24	-1800	25	R3	1	0	66529	0.3431	0.6549	zep3
50	01.05.24	-1800	25	R3	1	0	66529	0.2294	0.4529	vde
50	01.05.24	0	25	R3	2	0	68412	0.2721	0.5368	wt
50	01.05.24	0	25	R3	2	0	68412	0.3441	0.6632	zep3
50	01.05.24	0	25	R3	2	0	68412	0.2314	0.4623	vde
51	01.05.24	30	25	R3	2	0	68439	0.2745	0.5348	wt
51	01.05.24	30	25	R3	2	0	68439	0.348	0.6583	zep3
51	01.05.24	30	25	R3	2	0	68439	0.2314	0.4588	vde
51	01.05.24	90	25	R3	4	12	68531	0.3098	0.5515	wt
51	01.05.24	90	25	R3	4	12	68531	0.3745	0.6725	zep3
51	01.05.24	90	25	R3	4	12	68531	0.2681	0.4765	vde
51	01.05.24	120	25	R3	5	28	68592	0.3127	0.5426	wt
51	01.05.24	120	25	R3	5	28	68592	0.3799	0.6652	zep3
51	01.05.24	120	25	R3	5	28	68592	0.273	0.4711	vde
51	01.05.24	180	25	R3	6	44	68653	0.3216	0.5426	wt
51	01.05.24	180	25	R3	6	44	68653	0.3897	0.6711	zep3
51	01.05.24	180	25	R3	6	44	68653	0.2775	0.4721	vde
51	01.05.24	240	25	R3	7	60	68714	0.3279	0.5466	wt
51	01.05.24	240	25	R3	7	60	68714	0.3995	0.6765	zep3
51	01.05.24	240	25	R3	7	60	68714	0.2887	0.476	vde
51	01.05.24	300	25	R3	8	95	68774	0.3593	0.5495	wt
51	01.05.24	300	25	R3	8	95	68774	0.4328	0.6784	zep3
51	01.05.24	300	25	R3	8	95	68774	0.3142	0.4863	vde
51	01.05.24	360	25	R3	9	129	68835	0.3569	0.5142	wt
51	01.05.24	360	25	R3	9	129	68835	0.4466	0.6466	zep3
51	01.05.24	360	25	R3	9	129	68835	0.3412	0.4907	vde
51	01.05.24	420	25	R3	10	180	68896	0.3211	0.4309	wt
51	01.05.24	420	25	R3	10	180	68896	0.4137	0.551	zep3
51	01.05.24	420	25	R3	10	180	68896	0.3779	0.4961	vde
51	01.05.24	480	25	R3	11	232	68957	0.2882	0.3696	wt
51	01.05.24	480	25	R3	11	232	68957	0.3716	0.4681	zep3
51	01.05.24	480	25	R3	11	232	68957	0.4005	0.4922	vde
51	01.05.24	540	25	R3	12	301	69018	0.2623	0.3157	wt
51	01.05.24	540	25	R3	12	301	69018	0.3328	0.4025	zep3
51	01.05.24	540	25	R3	12	301	69018	0.4181	0.4868	vde
51	01.05.24	600	25	R3	13	388	69079	0.2466	0.2828	wt
51	01.05.24	600	25	R3	13	388	69079	0.3108	0.3549	zep3
51	01.05.24	600	25	R3	13	388	69079	0.4353	0.4833	vde
51	01.05.24	660	25	R3	14	509	69139	0.2402	0.2652	wt
51	01.05.24	660	25	R3	14	509	69139	0.2975	0.3284	zep3
51	01.05.24	660	25	R3	14	509	69139	0.4358	0.4706	vde
51	01.05.24	720	25	R3	15	645	69200	0.2368	0.2539	wt
51	01.05.24	720	25	R3	15	645	69200	0.2922	0.3118	zep3
51	01.05.24	720	25	R3	15	645	69200	0.4319	0.4544	vde
51	01.05.24	780	25	R3	16	28	69231	0.1804	0.2686	wt
51	01.05.24	780	25	R3	16	28	69231	0.2118	0.3162	zep3
51	01.05.24	780	25	R3	16	28	69231	0.2686	0.4358	vde
51	01.05.24	810	25	R3	17	28	69261	0.1956	0.2985	wt
51	01.05.24	810	25	R3	17	28	69261	0.2118	0.3201	zep3
51	01.05.24	810	25	R3	17	28	69261	0.2613	0.4363	vde
51	01.05.24	840	25	R3	18	28	69322	0.2745	0.4328	wt
51	01.05.24	840	25	R3	18	28	69322	0.2191	0.326	zep3
51	01.05.24	840	25	R3	18	28	69322	0.2613	0.4392	vde
51	01.05.24	900	25	R3	19	28	69383	0.3059	0.5074	wt
51	01.05.24	900	25	R3	19	28	69383	0.2196	0.3294	zep3
51	01.05.24	900	25	R3	19	28	69383	0.2603	0.4426	vde
51	01.05.24	960	25	R3	20	28	69474	0.3074	0.5211	wt
51	01.05.24	960	25	R3	20	28	69474	0.2206	0.3299	zep3
51	01.05.24	960	25	R3	20	28	69474	0.2598	0.4402	vde
51	01.05.24	1050	25	R3	21	28	69596	0.3049	0.5216	wt
51	01.05.24	1050	25	R3	21	28	69596	0.2216	0.3377	zep3
51	01.05.24	1050	25	R3	21	28	69596	0.2564	0.4412	vde
51	01.05.24	1170	25	R3	22	28	69748	0.3039	0.523	wt
51	01.05.24	1170	25	R3	22	28	69748	0.224	0.3426	zep3
51	01.05.24	1170	25	R3	22	28	69748	0.2534	0.4402	vde
52	01.05.24	-1800	30	R3	1	0	62328	0.2564	0.524	wt
52	01.05.24	-1800	30	R3	1	0	62328	0.3059	0.6235	zep3
52	01.05.24	-1800	30	R3	1	0	62328	0.2211	0.4662	vde
52	01.05.24	0	30	R3	2	0	64227	0.2505	0.4941	wt
52	01.05.24	0	30	R3	2	0	64227	0.3015	0.575	zep3
52	01.05.24	0	30	R3	2	0	64227	0.2221	0.4446	vde
53	01.05.24	30	30	R3	2	0	64277	0.2461	0.4926	wt
53	01.05.24	30	30	R3	2	0	64277	0.298	0.573	zep3
53	01.05.24	30	30	R3	2	0	64277	0.2167	0.4426	vde
53	01.05.24	90	30	R3	4	12	64369	0.273	0.5	wt
53	01.05.24	90	30	R3	4	12	64369	0.3191	0.5809	zep3
53	01.05.24	90	30	R3	4	12	64369	0.2461	0.4549	vde
53	01.05.24	120	30	R3	5	28	64430	0.2922	0.4985	wt
53	01.05.24	120	30	R3	5	28	64430	0.3382	0.5809	zep3
53	01.05.24	120	30	R3	5	28	64430	0.2627	0.4539	vde
53	01.05.24	180	30	R3	6	44	64491	0.3074	0.498	wt
53	01.05.24	180	30	R3	6	44	64491	0.3529	0.5838	zep3
53	01.05.24	180	30	R3	6	44	64491	0.2794	0.4578	vde
53	01.05.24	240	30	R3	7	60	64552	0.3152	0.4966	wt
53	01.05.24	240	30	R3	7	60	64552	0.3618	0.5814	zep3
53	01.05.24	240	30	R3	7	60	64552	0.2863	0.4598	vde
53	01.05.24	300	30	R3	8	95	64612	0.324	0.4809	wt
53	01.05.24	300	30	R3	8	95	64612	0.3784	0.5716	zep3
53	01.05.24	300	30	R3	8	95	64612	0.3088	0.4716	vde
53	01.05.24	360	30	R3	9	129	64673	0.2814	0.3956	wt
53	01.05.24	360	30	R3	9	129	64673	0.348	0.4951	zep3
53	01.05.24	360	30	R3	9	129	64673	0.3284	0.4799	vde
53	01.05.24	420	30	R3	10	180	64734	0.2348	0.3049	wt
53	01.05.24	420	30	R3	10	180	64734	0.2917	0.3843	zep3
53	01.05.24	420	30	R3	10	180	64734	0.3603	0.4804	vde
53	01.05.24	480	30	R3	11	232	64795	0.2108	0.2637	wt
53	01.05.24	480	30	R3	11	232	64795	0.2574	0.3225	zep3
53	01.05.24	480	30	R3	11	232	64795	0.3828	0.4794	vde
53	01.05.24	540	30	R3	12	301	64856	0.2044	0.2441	wt
53	01.05.24	540	30	R3	12	301	64856	0.2422	0.2897	zep3
53	01.05.24	540	30	R3	12	301	64856	0.4	0.4725	vde
53	01.05.24	600	30	R3	13	388	64917	0.2064	0.2358	wt
53	01.05.24	600	30	R3	13	388	64917	0.2382	0.275	zep3
53	01.05.24	600	30	R3	13	388	64917	0.4113	0.4637	vde
53	01.05.24	660	30	R3	14	509	64978	0.2103	0.2309	wt
53	01.05.24	660	30	R3	14	509	64978	0.2417	0.2681	zep3
53	01.05.24	660	30	R3	14	509	64978	0.4196	0.4559	vde
53	01.05.24	720	30	R3	15	645	65038	0.2103	0.2255	wt
53	01.05.24	720	30	R3	15	645	65038	0.2436	0.2608	zep3
53	01.05.24	720	30	R3	15	645	65038	0.4137	0.4382	vde
53	01.05.24	780	30	R3	16	28	65069	0.1569	0.2255	wt
53	01.05.24	780	30	R3	16	28	65069	0.1804	0.2593	zep3
53	01.05.24	780	30	R3	16	28	65069	0.2637	0.4265	vde
53	01.05.24	810	30	R3	17	28	65099	0.1598	0.2304	wt
53	01.05.24	810	30	R3	17	28	65099	0.1804	0.2618	zep3
53	01.05.24	810	30	R3	17	28	65099	0.2574	0.4333	vde
53	01.05.24	840	30	R3	18	28	65160	0.1711	0.2466	wt
53	01.05.24	840	30	R3	18	28	65160	0.1838	0.2652	zep3
53	01.05.24	840	30	R3	18	28	65160	0.2554	0.4299	vde
53	01.05.24	900	30	R3	19	28	65221	0.1897	0.2716	wt
53	01.05.24	900	30	R3	19	28	65221	0.1824	0.2652	zep3
53	01.05.24	900	30	R3	19	28	65221	0.2525	0.427	vde
53	01.05.24	960	30	R3	20	28	65312	0.2275	0.3475	wt
53	01.05.24	960	30	R3	20	28	65312	0.1824	0.2642	zep3
53	01.05.24	960	30	R3	20	28	65312	0.252	0.4304	vde
53	01.05.24	1050	30	R3	21	28	65434	0.2618	0.4216	wt
53	01.05.24	1050	30	R3	21	28	65434	0.1828	0.2632	zep3
53	01.05.24	1050	30	R3	21	28	65434	0.2539	0.4294	vde
53	01.05.24	1170	30	R3	22	28	65586	0.2755	0.4642	wt
53	01.05.24	1170	30	R3	22	28	65586	0.1838	0.2647	zep3
53	01.05.24	1170	30	R3	22	28	65586	0.2529	0.4309	vde
58	02.05.24	-1800	10	R3	1	0	62104	0.2691	0.5064	zep3
58	02.05.24	-1800	10	R3	1	0	62104	0.2368	0.4721	vde
58	02.05.24	0	10	R3	2	0	64088	0.2809	0.5377	zep3
58	02.05.24	0	10	R3	2	0	64088	0.2544	0.4917	vde
59	02.05.24	30	10	R3	2	0	64111	0.2799	0.5314	zep3
59	02.05.24	30	10	R3	2	0	64111	0.2466	0.4882	vde
59	02.05.24	90	10	R3	4	12	64203	0.2961	0.5294	zep3
59	02.05.24	90	10	R3	4	12	64203	0.274	0.4897	vde
59	02.05.24	120	10	R3	5	28	64264	0.3186	0.5392	zep3
59	02.05.24	120	10	R3	5	28	64264	0.2961	0.498	vde
59	02.05.24	180	10	R3	6	44	64325	0.3529	0.5466	zep3
59	02.05.24	180	10	R3	6	44	64325	0.3216	0.5054	vde
59	02.05.24	240	10	R3	7	60	64386	0.3843	0.5422	zep3
59	02.05.24	240	10	R3	7	60	64386	0.3544	0.5118	vde
59	02.05.24	300	10	R3	8	95	64447	0.3956	0.4956	zep3
59	02.05.24	300	10	R3	8	95	64447	0.4078	0.5216	vde
59	02.05.24	360	10	R3	9	129	64507	0.3436	0.4064	zep3
59	02.05.24	360	10	R3	9	129	64507	0.4446	0.5225	vde
59	02.05.24	420	10	R3	10	180	64568	0.298	0.3314	zep3
59	02.05.24	420	10	R3	10	180	64568	0.4691	0.5181	vde
59	02.05.24	480	10	R3	11	232	64629	0.2696	0.2917	zep3
59	02.05.24	480	10	R3	11	232	64629	0.4814	0.5142	vde
59	02.05.24	540	10	R3	12	301	64690	0.2559	0.2706	zep3
59	02.05.24	540	10	R3	12	301	64690	0.4858	0.5069	vde
59	02.05.24	600	10	R3	13	388	64751	0.249	0.2583	zep3
59	02.05.24	600	10	R3	13	388	64751	0.4848	0.4971	vde
59	02.05.24	660	10	R3	14	509	64812	0.2436	0.2495	zep3
59	02.05.24	660	10	R3	14	509	64812	0.4794	0.4868	vde
59	02.05.24	720	10	R3	15	645	64872	0.2417	0.2436	zep3
59	02.05.24	720	10	R3	15	645	64872	0.4701	0.4691	vde
59	02.05.24	780	10	R3	16	28	64903	0.1784	0.2623	zep3
59	02.05.24	780	10	R3	16	28	64903	0.3	0.4593	vde
59	02.05.24	810	10	R3	17	28	64933	0.1735	0.2603	zep3
59	02.05.24	810	10	R3	17	28	64933	0.2853	0.4529	vde
59	02.05.24	840	10	R3	18	28	64994	0.1716	0.2603	zep3
59	02.05.24	840	10	R3	18	28	64994	0.2779	0.451	vde
59	02.05.24	900	10	R3	19	28	65055	0.1721	0.2598	zep3
59	02.05.24	900	10	R3	19	28	65055	0.2725	0.4456	vde
59	02.05.24	960	10	R3	20	28	65146	0.176	0.2652	zep3
59	02.05.24	960	10	R3	20	28	65146	0.2681	0.4456	vde
59	02.05.24	1050	10	R3	21	28	65268	0.177	0.2681	zep3
59	02.05.24	1050	10	R3	21	28	65268	0.2667	0.4451	vde
59	02.05.24	1170	10	R3	22	28	65420	0.1799	0.2721	zep3
59	02.05.24	1170	10	R3	22	28	65420	0.2681	0.4451	vde
60	02.05.24	-1800	15	R3	1	0	66321	0.2294	0.4485	wt
60	02.05.24	-1800	15	R3	1	0	66321	0.3127	0.5824	zep3
60	02.05.24	-1800	15	R3	1	0	66321	0.2583	0.5015	vde
60	02.05.24	0	15	R3	2	0	68038	0.2353	0.4632	wt
60	02.05.24	0	15	R3	2	0	68038	0.327	0.6172	zep3
60	02.05.24	0	15	R3	2	0	68038	0.2588	0.5127	vde
61	02.05.24	30	15	R3	2	0	68061	0.2368	0.4564	wt
61	02.05.24	30	15	R3	2	0	68061	0.3304	0.6093	zep3
61	02.05.24	30	15	R3	2	0	68061	0.2583	0.5064	vde
61	02.05.24	90	15	R3	4	12	68154	0.2676	0.4632	wt
61	02.05.24	90	15	R3	4	12	68154	0.3515	0.6157	zep3
61	02.05.24	90	15	R3	4	12	68154	0.2912	0.5181	vde
61	02.05.24	120	15	R3	5	28	68215	0.275	0.4647	wt
61	02.05.24	120	15	R3	5	28	68215	0.3652	0.6157	zep3
61	02.05.24	120	15	R3	5	28	68215	0.302	0.5186	vde
61	02.05.24	180	15	R3	6	44	68275	0.2922	0.4711	wt
61	02.05.24	180	15	R3	6	44	68275	0.3887	0.6245	zep3
61	02.05.24	180	15	R3	6	44	68275	0.3181	0.527	vde
61	02.05.24	240	15	R3	7	60	68336	0.3127	0.474	wt
61	02.05.24	240	15	R3	7	60	68336	0.4137	0.627	zep3
61	02.05.24	240	15	R3	7	60	68336	0.3426	0.5343	vde
61	02.05.24	300	15	R3	8	95	68397	0.325	0.4324	wt
61	02.05.24	300	15	R3	8	95	68397	0.4505	0.601	zep3
61	02.05.24	300	15	R3	8	95	68397	0.3975	0.5446	vde
61	02.05.24	360	15	R3	9	129	68458	0.2779	0.3426	wt
61	02.05.24	360	15	R3	9	129	68458	0.4127	0.5152	zep3
61	02.05.24	360	15	R3	9	129	68458	0.4373	0.5471	vde
61	02.05.24	420	15	R3	10	180	68519	0.2426	0.2799	wt
61	02.05.24	420	15	R3	10	180	68519	0.3647	0.4294	zep3
61	02.05.24	420	15	R3	10	180	68519	0.4711	0.5451	vde
61	02.05.24	480	15	R3	11	232	68580	0.2235	0.251	wt
61	02.05.24	480	15	R3	11	232	68580	0.326	0.3667	zep3
61	02.05.24	480	15	R3	11	232	68580	0.4877	0.5392	vde
61	02.05.24	540	15	R3	12	301	68640	0.2181	0.2333	wt
61	02.05.24	540	15	R3	12	301	68640	0.301	0.3284	zep3
61	02.05.24	540	15	R3	12	301	68640	0.4971	0.5328	vde
61	02.05.24	600	15	R3	13	388	68701	0.2167	0.2265	wt
61	02.05.24	600	15	R3	13	388	68701	0.2897	0.3054	zep3
61	02.05.24	600	15	R3	13	388	68701	0.501	0.523	vde
61	02.05.24	660	15	R3	14	509	68762	0.2147	0.2221	wt
61	02.05.24	660	15	R3	14	509	68762	0.2809	0.2931	zep3
61	02.05.24	660	15	R3	14	509	68762	0.4956	0.5088	vde
61	02.05.24	720	15	R3	15	645	68823	0.2118	0.2162	wt
61	02.05.24	720	15	R3	15	645	68823	0.276	0.2843	zep3
61	02.05.24	720	15	R3	15	645	68823	0.4833	0.4912	vde
61	02.05.24	780	15	R3	16	28	68853	0.1549	0.2304	wt
61	02.05.24	780	15	R3	16	28	68853	0.2029	0.2995	zep3
61	02.05.24	780	15	R3	16	28	68853	0.3039	0.4745	vde
61	02.05.24	810	15	R3	17	28	68884	0.1623	0.2441	wt
61	02.05.24	810	15	R3	17	28	68884	0.1985	0.2975	zep3
61	02.05.24	810	15	R3	17	28	68884	0.2868	0.4672	vde
61	02.05.24	840	15	R3	18	28	68945	0.1995	0.3152	wt
61	02.05.24	840	15	R3	18	28	68945	0.202	0.3034	zep3
61	02.05.24	840	15	R3	18	28	68945	0.2779	0.4662	vde
61	02.05.24	900	15	R3	19	28	69005	0.2426	0.3931	wt
61	02.05.24	900	15	R3	19	28	69005	0.2049	0.3078	zep3
61	02.05.24	900	15	R3	19	28	69005	0.2804	0.4676	vde
61	02.05.24	960	15	R3	20	28	69097	0.2632	0.4338	wt
61	02.05.24	960	15	R3	20	28	69097	0.2083	0.3083	zep3
61	02.05.24	960	15	R3	20	28	69097	0.2799	0.4672	vde
61	02.05.24	1050	15	R3	21	28	69218	0.2623	0.4387	wt
61	02.05.24	1050	15	R3	21	28	69218	0.2103	0.3137	zep3
61	02.05.24	1050	15	R3	21	28	69218	0.2779	0.4696	vde
61	02.05.24	1170	15	R3	22	28	69371	0.2588	0.4392	wt
61	02.05.24	1170	15	R3	22	28	69371	0.2123	0.3167	zep3
61	02.05.24	1170	15	R3	22	28	69371	0.2794	0.4721	vde
62	02.05.24	-1800	5	R3	1	0	56820	0.2289	0.4461	wt
62	02.05.24	-1800	5	R3	1	0	56820	0.3118	0.5887	zep3
62	02.05.24	-1800	5	R3	1	0	56820	0.2623	0.5039	vde
62	02.05.24	0	5	R3	2	0	58711	0.2657	0.4745	wt
62	02.05.24	0	5	R3	2	0	58711	0.3549	0.6402	zep3
62	02.05.24	0	5	R3	2	0	58711	0.2912	0.5348	vde
63	02.05.24	30	5	R3	2	0	58766	0.2407	0.4627	wt
63	02.05.24	30	5	R3	2	0	58766	0.3245	0.6157	zep3
63	02.05.24	30	5	R3	2	0	58766	0.2642	0.5255	vde
63	02.05.24	90	5	R3	4	12	58858	0.2598	0.4637	wt
63	02.05.24	90	5	R3	4	12	58858	0.3333	0.6186	zep3
63	02.05.24	90	5	R3	4	12	58858	0.2917	0.5314	vde
63	02.05.24	120	5	R3	5	28	58919	0.3029	0.4765	wt
63	02.05.24	120	5	R3	5	28	58919	0.3961	0.6382	zep3
63	02.05.24	120	5	R3	5	28	58919	0.3422	0.5505	vde
63	02.05.24	180	5	R3	6	44	58980	0.324	0.4632	wt
63	02.05.24	180	5	R3	6	44	58980	0.451	0.6279	zep3
63	02.05.24	180	5	R3	6	44	58980	0.3775	0.552	vde
63	02.05.24	240	5	R3	7	60	59040	0.3025	0.3917	wt
63	02.05.24	240	5	R3	7	60	59040	0.4525	0.5794	zep3
63	02.05.24	240	5	R3	7	60	59040	0.4181	0.5583	vde
63	02.05.24	300	5	R3	8	95	59101	0.2554	0.298	wt
63	02.05.24	300	5	R3	8	95	59101	0.4005	0.4642	zep3
63	02.05.24	300	5	R3	8	95	59101	0.4735	0.5593	vde
63	02.05.24	360	5	R3	9	129	59162	0.227	0.2515	wt
63	02.05.24	360	5	R3	9	129	59162	0.3436	0.3809	zep3
63	02.05.24	360	5	R3	9	129	59162	0.5044	0.5564	vde
63	02.05.24	420	5	R3	10	180	59223	0.2181	0.2314	wt
63	02.05.24	420	5	R3	10	180	59223	0.3088	0.3309	zep3
63	02.05.24	420	5	R3	10	180	59223	0.5216	0.5559	vde
63	02.05.24	480	5	R3	11	232	59284	0.2127	0.2225	wt
63	02.05.24	480	5	R3	11	232	59284	0.2926	0.3083	zep3
63	02.05.24	480	5	R3	11	232	59284	0.5265	0.5485	vde
63	02.05.24	540	5	R3	12	301	59345	0.2147	0.2167	wt
63	02.05.24	540	5	R3	12	301	59345	0.2877	0.2966	zep3
63	02.05.24	540	5	R3	12	301	59345	0.5319	0.5412	vde
63	02.05.24	600	5	R3	13	388	59406	0.2123	0.2137	wt
63	02.05.24	600	5	R3	13	388	59406	0.2809	0.2848	zep3
63	02.05.24	600	5	R3	13	388	59406	0.5245	0.5309	vde
63	02.05.24	660	5	R3	14	509	59466	0.2078	0.2093	wt
63	02.05.24	660	5	R3	14	509	59466	0.2765	0.2789	zep3
63	02.05.24	660	5	R3	14	509	59466	0.5162	0.5162	vde
63	02.05.24	720	5	R3	15	645	59527	0.2078	0.2054	wt
63	02.05.24	720	5	R3	15	645	59527	0.2725	0.273	zep3
63	02.05.24	720	5	R3	15	645	59527	0.5039	0.5005	vde
63	02.05.24	780	5	R3	16	28	59558	0.1505	0.2167	wt
63	02.05.24	780	5	R3	16	28	59558	0.202	0.2907	zep3
63	02.05.24	780	5	R3	16	28	59558	0.3294	0.4946	vde
63	02.05.24	810	5	R3	17	28	59588	0.1534	0.2221	wt
63	02.05.24	810	5	R3	17	28	59588	0.201	0.2936	zep3
63	02.05.24	810	5	R3	17	28	59588	0.3225	0.4956	vde
63	02.05.24	840	5	R3	18	28	59649	0.1598	0.2328	wt
63	02.05.24	840	5	R3	18	28	59649	0.199	0.2936	zep3
63	02.05.24	840	5	R3	18	28	59649	0.3186	0.4946	vde
63	02.05.24	900	5	R3	19	28	59710	0.1716	0.2525	wt
63	02.05.24	900	5	R3	19	28	59710	0.2015	0.2951	zep3
63	02.05.24	900	5	R3	19	28	59710	0.3167	0.4922	vde
63	02.05.24	960	5	R3	20	28	59801	0.1926	0.2873	wt
63	02.05.24	960	5	R3	20	28	59801	0.1995	0.2922	zep3
63	02.05.24	960	5	R3	20	28	59801	0.3113	0.4887	vde
63	02.05.24	1050	5	R3	21	28	59923	0.223	0.3348	wt
63	02.05.24	1050	5	R3	21	28	59923	0.2015	0.2961	zep3
63	02.05.24	1050	5	R3	21	28	59923	0.3103	0.4912	vde
63	02.05.24	1170	5	R3	22	28	60075	0.2461	0.377	wt
63	02.05.24	1170	5	R3	22	28	60075	0.2029	0.2985	zep3
63	02.05.24	1170	5	R3	22	28	60075	0.3103	0.4941	vde
