# Supplementary material for: Synergistic effects of temperature and light on photoprotection in the model diatom Phaeodactylum tricornutum
Source: Physiol Plant. 2025 Jan 15;177(1):e70039. doi: 10.1111/ppl.70039 (PMC11733657; doi:10.1111/ppl.70039)
Supplement: Supplementary file 3 — Appendix S3: Raw pigment data (Fig. 3). In order, columns represent: Replicate: unique text assigned to each replicate; Culture: unique name assigned to each culture (wt = wt; zep3 = zep3 KO; vde = vde KO); Time: relative sampling time (min); Vhar: sample volume harvested (mL); Vext: volume of extraction buffer (mL); Vinj: volume injected (mL); Chlide: chlorophyllide a; Chlc: chlorophyll c; Fx: fucoxanthin; Fxi: fucoxanthin‐isomer; Vx: violaxanthin; Dd: diadinoxanthin; Ax: antheraxanthin; Dt: diatoxanthin; Chla: chlorophyll a; Bcar: β‐carotene; cBcar: cis‐β‐carotene. Pigment content is expressed in pmol/mL. Empty cells indicate that the corresponding pigment was not detected. [file PPL-177-e70039-s002.csv]

Replicate	Culture	Temperature	Time	Vhar	Vext	Vinj	Chlide	Chlc	Fx	Fxi	Vx	Dd	Ax	Dt	Chla	Bcar	cBcar
R4	wt	10	-30	0.75	0.65	0.08		126.379988063333	426.537559305	0.84047249	3.19759571083333	59.3264823016667			733.02565895	20.2903034208333
R4	wt	10	0	0.75	0.65	0.08	3.993262585	120.454065571667	414.55358087		3.52579036333333	58.1561643			704.005188011667	20.540145275
R4	wt	10	20	0.75	0.65	0.08	5.71805205833333	112.987446065	407.401018786667	2.58792700833333	4.77668715333333	53.6413121183333		4.9570573	693.245974958334	19.9953852041667
R4	wt	15	0	0.75	0.65	0.08	6.71760110666667	128.253496193333	428.033466575		4.80873309583333	60.1414351416667			745.548143621667	21.8955810125
R4	wt	15	20	0.75	0.65	0.08	7.60269044166667	124.744844650833	429.868981208333	1.66719719833333	7.21512553666667	61.57936967		3.4648605875	727.005670061667	22.3299214666667
R4	wt	20	-30	0.75	0.65	0.08	7.41422660333334	135.361819049167	459.373950035	2.37836622833333	4.3814538625	65.3771036966667			799.774419535	22.0954544958333
R4	wt	20	20	0.75	0.65	0.08	9.81196025333333	136.076056545	456.581292548333		8.93234604166667	69.1845875716667		3.113816875	801.520916885	25.4618550875	0.790059345833334
R4	wt	25	-30	0.75	0.65	0.08	10.1731003833333	141.119194341667	466.506447788334		4.70928017083333	65.5882383433333			816.233923656667	22.9340844958333
R4	wt	30	-30	0.75	0.65	0.08	4.25869071333333	146.935250615833	500.129806128333	1.68466059666667	5.64045422416667	74.53389229			880.546468446667	25.6194476416667
R4	wt	35	20	0.75	0.65	0.08	10.0053577	139.838064296667	482.72771547	2.930506865	5.39992548333333	33.6184856583333		34.432900125	837.397129963333	23.1154382333333
R4	wt	35	5	0.75	0.65	0.08	11.2772419283333	142.142684894167	485.593570605	2.61728038	4.81978342083334	26.2526433433333		40.1863291375	843.79503325	23.6182668041667
R4	wt	5	-30	0.75	0.65	0.08	6.05551086833333	124.936093251667	430.142822156667	2.37650842	2.84140690166667	61.7905043166667			730.020104753333	24.2867248
R4	wt	5	0	0.75	0.65	0.08	3.23644706666667	112.617156220833	393.09812399		2.76994813333333	54.4105415316667		1.0051192125	657.415151076667	18.4110733625
R4	wt	5	5	0.75	0.65	0.08	3.58179965	115.536856305	401.401784116667		2.5095288075	40.5795411666667		13.63817	673.944712436667	21.8658795333333
R4	wt	15	5	0.75	0.65	0.08	6.57649990833334	117.4996708925	401.532945385	1.766775725	4.28605272333333	36.7165840166667		18.9768873125	703.98051997	20.7826491166667
R4	wt	20	0	0.75	0.65	0.08	10.0211452466667	140.442221410833	463.675891011667	3.010764185	5.385928405	69.0850718783333			806.169362656667	23.2122301125
R4	wt	20	5	0.75	0.65	0.08		121.228269034167	408.242977523333		4.63413796083334	36.2690995983333		21.5681396125	720.813004881667	22.2526976208333
R4	wt	30	0	0.75	0.65	0.08	5.99926773333333	136.553214308333	471.17957887	1.43088397833333	7.77058854	72.3304265666667			836.099590971667	24.4174113083333
R4	wt	30	20	0.75	0.65	0.08	5.911449505	132.385365460833	457.664766368333	1.87564329333333	9.07931536416667	68.07478587		9.5157547875	816.992712618333	23.7706179208333
R4	wt	30	5	0.75	0.65	0.08	11.9580798783333	139.06878661	476.608837943333	1.98190993	6.4390243775	38.1582167633333		30.7749481	844.954431208334	25.1096304875
R4	wt	35	-30	0.75	0.65	0.08	7.64413275166667	149.075393133333	500.54484051	2.66335402666667	5.673236855	76.21422822			902.810856133333	25.9811068291667
R4	wt	35	0	0.75	0.65	0.08		132.4877359325	462.221227086667		7.09688705916667	42.459244685		23.473656375	830.405220233334	27.0978824458333
R4	wt	10	5	0.75	0.65	0.08	3.91432485166667	116.170568074167	397.592905471667	0.93187666	3.49337607666667	37.519097395		16.8754958125	692.870034003334	19.827309775
R4	wt	15	-30	0.75	0.65	0.08	4.87341831166667	132.073756598333	448.11005811	1.57096272666667	3.48011568666667	64.39741204			786.057014925	26.0806941416667
R4	wt	25	0	0.75	0.65	0.08	7.79312772333333	128.435964063333	439.79004927	1.35545696	6.52595360083333	66.004119805			783.76880738	23.2964425416667
R4	wt	25	20	0.75	0.65	0.08		126.268836860833	422.37421083	2.59907385833333	8.53011421166667	67.4410457283333		3.4836478625	763.949515983333	23.1004127791667
R4	wt	25	5	0.75	0.65	0.08	6.34264687333333	136.251671161667	493.415686811667	1.42716836166667	6.28689823666667	40.0248084166667		27.23876545	830.242411158333	25.1725277375
R4	wt	5	20	0.75	0.65	0.08	6.69786667333333	114.087821553333	387.554052361667		2.97769424333333	44.629762645		10.258547975	657.87298993	20.9748351583333
R5	wt	15	0	0.75	0.65	0.08	4.41755290166667	106.782681828333	370.590776031667		2.50584536583333	53.7075438466667			643.311938295	18.6091997
R5	wt	20	-30	0.75	0.65	0.08	2.96213844333333	120.84255937	409.103514343333		2.3017826975	59.2750434466667			714.608499041667	21.0083803583333
R5	wt	20	5	0.75	0.65	0.08		111.851947653333	382.968238271667		3.20864603583333	33.472574135		19.4583982125	679.1802576	20.1180348416667
R5	wt	25	20	0.75	0.65	0.08		112.172765575	384.788518876667		7.08178494833334	57.870729085		2.9269878625	687.991682083333	21.1167034
R5	wt	30	20	0.75	0.65	0.08	4.78757352666667	119.76831191	407.218210446667		6.67918477416667	54.5964610533333		10.883398825	694.636265786667	19.4125373541667
R5	wt	30	5	0.75	0.65	0.08		120.797584895	416.503908058333	0.973863128333334	4.84704088916667	32.06153574		27.01331815	747.285760476667	22.1216616833333
R5	wt	5	0	0.75	0.65	0.08		126.032827949167	414.842284285		4.79952449166667	57.8962804116667			727.740777703333	21.4518059708333
R5	wt	5	20	0.75	0.65	0.08		124.553167721667	414.05197262	1.00990461	6.31636577	50.9503539783333		7.981808575	741.884446073334	21.5880833458333
R5	wt	10	-30	0.75	0.65	0.08		143.921318298333	484.351439953333	0.485259536666667	5.7450639675	69.705700155			842.914877523334	21.8784589833333
R5	wt	10	0	0.75	0.65	0.08	5.23258499833333	140.730058050833	475.331780495	1.29935114833333	7.16797748333334	67.1576277233333		0.9918985375	786.926316713334	18.850305825
R5	wt	10	20	0.75	0.65	0.08		138.962989511667	461.063440933333	4.12284825333333	8.78464003083333	62.2786691366667		5.7548206625	815.076499141667	22.0440884083333
R5	wt	10	5	0.75	0.65	0.08		130.736087213333	448.53586778	1.33799356166667	7.0003808875	40.0570837766667		18.2361816	765.872636511667	19.7990060125
R5	wt	15	20	0.75	0.65	0.08	4.72442334	105.814231466667	363.488374773333		3.52358029833333	49.1385631966667		3.369880475	608.416526553333	16.0028075458333
R5	wt	20	0	0.75	0.65	0.08	5.088523635	115.776720171667	396.312503968333	1.7166149	3.75084864916667	57.223204675			677.222601813334	18.2552279541667
R5	wt	25	-30	0.75	0.65	0.08	1.406078375	122.384327205833	418.443088396667	3.63312997666667	3.26500269333333	60.9375606883334			727.539486483333	17.8516372666667
R5	wt	30	-30	0.75	0.65	0.08	5.00761245833333	131.478380215	433.890021565	4.27518853666667	3.71917105083333	62.643447945			759.5191357	19.546368725
R5	wt	35	5	0.75	0.65	0.08	3.27591593333333	114.8262596	414.211372575		3.10366794833333	26.6567577466667		27.1069066125	709.997548693333	17.3295900916667
R5	wt	5	5	0.75	0.65	0.08		120.8701865475	419.504268516667	2.62025287333333	5.23822239416667	39.7397094033333		14.9417981375	720.084804291667	18.4722234666667
R5	wt	15	-30	0.75	0.65	0.08		116.040356260833	398.327482886667	1.24027284333333	2.06125395666667	58.9210230916667			678.006058816667	16.980160925
R5	wt	15	5	0.75	0.65	0.08	2.04744745833333	100.343193665	354.674560478333		2.37655656333333	31.5195786533333		15.981012775	592.061614928333	15.6282194791667
R5	wt	20	20	0.75	0.65	0.08		106.5541686625	376.583322591667	2.20187443666667	5.66218653	55.1912018016667		2.1963716125	646.739809365	17.156273225
R5	wt	25	0	0.75	0.65	0.08		119.3346294725	409.16296421		4.926234885	59.4949193366667			705.138931206667	18.8768624416667
R5	wt	25	5	0.75	0.65	0.08	6.39198295666667	115.664498148333	390.71046872		4.20280694166667	32.8590060933333		20.7575034875	684.341798638334	17.982323775
R5	wt	35	-30	0.75	0.65	0.08	2.28919426666667	126.877277258333	437.64539533		4.54352529583333	63.0546225833333			761.266619771667	19.0638070458333
R5	wt	35	0	0.75	0.65	0.08	6.35350081166667	120.2045643175	415.948794928333		4.82273017416667	53.4819525283334		4.5005961	705.296806673333	17.9945537958333
R5	wt	35	20	0.75	0.65	0.08	10.9960262533333	123.352135075	437.689239606667		4.4455457475	25.1761256066667		33.0777809375	744.113450318334	17.3463626916667
R5	wt	5	-30	0.75	0.65	0.08		135.287504083333	462.926079568334		5.15313489166667	66.6792127516667			795.629201813333	20.2707353875
R5	wt	30	0	0.75	0.65	0.08		116.393512971667	411.445095966667	1.60886201666667	5.072099175	61.1581089816667			712.777143628333	19.9275959458333
R6	wt	10	-30	0.75	0.65	0.08	5.95979886666667	136.79179319	472.205832193333		4.89750404	65.3058289433333			797.911489028334	19.7542790791667
R6	wt	10	20	0.75	0.65	0.08		127.671397988333	437.990576118333	1.28560336666667	6.82725912916667	57.836436515		4.835287925	745.55307723	19.2584390916667
R6	wt	10	5	0.75	0.65	0.08	4.07220031833333	129.017205611667	443.792511543333	1.68503215833333	4.95975420416667	39.2723890866667		18.2970662875	751.37868195	18.4404254125
R6	wt	15	-30	0.75	0.65	0.08		134.42742079	461.006220436667		4.79731442666667	64.0064095016667			802.075454461667	20.9032021791667
R6	wt	15	20	0.75	0.65	0.08	2.28031377166667	126.395407883333	431.645045975		8.53821778333333	60.55260978		2.597514725	758.5718829	21.6370034291667
R6	wt	15	5	0.75	0.65	0.08		125.425244208333	431.199171975		5.33215015666667	36.0105605166667		19.065605	750.010098998333	19.13334345
R6	wt	20	-30	0.75	0.65	0.08	5.19607629666667	151.701259980833	518.56706759	1.36065882333333	6.0588931975	72.40775295			905.089196461667	22.8600055125
R6	wt	20	20	0.75	0.65	0.08	4.312960405	136.888381229167	465.354978183333	2.40809116166667	10.6661420341667	70.37037085		3.1510435125	826.634956745	24.4907914333333
R6	wt	20	5	0.75	0.65	0.08	7.42804070666667	136.055925113333	490.932540193334		6.68286821583333	38.65176081		23.735286575	808.363831643333	22.619947675
R6	wt	25	-30	0.75	0.65	0.08	7.350089695	160.278963184167	541.39358702	1.133634645	7.04568722	75.6369699583333			930.653181401667	22.9463145166667
R6	wt	25	0	0.75	0.65	0.08	6.46302691666667	155.096190350833	524.264222625	2.55337177333333	7.97023107833333	75.3723792466667			906.143015201667	24.5019731666667
R6	wt	25	5	0.75	0.65	0.08	8.11677243	141.666597951667	490.562836335		7.39561417833334	41.87324518		24.598109575	848.24712141	22.3659126708333
R6	wt	30	5	0.75	0.65	0.08	10.24809123	116.964688804167	426.351778471667		2.97511583416667	31.1168090566667		23.21411365	696.636350605	17.1178360166667
R6	wt	35	0	0.75	0.65	0.08	7.51684565666667	128.259278625833	460.324033216667	1.64155944333333	2.36219114083333	55.68508205		2.8365306125	738.115169306667	16.4025545125
R6	wt	35	5	0.75	0.65	0.08	4.976037365	121.2723868525	435.927665745	2.84876329833333	1.82477700166667	26.7707301116667		24.9247994125	711.72431161	14.8531855875
R6	wt	10	0	0.75	0.65	0.08	4.01003685333333	129.245504613333	443.605244463333	1.27297027	5.38887515833334	61.2472024233333			762.285903253333	20.9147333416667
R6	wt	15	0	0.75	0.65	0.08	2.98976665	137.778233341667	463.869103078333	1.77234915	6.00879839083333	65.0402296266667			812.878083268333	22.7293190041667
R6	wt	20	0	0.75	0.65	0.08	4.87835192	150.3451724775	511.630382835		8.42550446833334	74.58835696			894.228351076667	26.2040426375
R6	wt	25	20	0.75	0.65	0.08	4.08305425666667	147.02284376	500.34419721	1.88901951333333	11.3394751708333	76.182961465		2.81530795	891.160633415	25.7742447625
R6	wt	30	-30	0.75	0.65	0.08	1.85503673333333	127.412259346667	454.240082486667		3.2300099975	62.3183409333333			752.038798745	17.7213001875
R6	wt	30	20	0.75	0.65	0.08		113.895716295833	415.08417093		4.00537446833333	42.0440356266667		14.6843428875	677.837329411667	16.8529687083333
R6	wt	35	20	0.75	0.65	0.08	2.35037101	121.57500082	440.091757343333	1.63264196333333	1.83619567083333	21.7139208433333	6.18305909	29.8769859375	729.900711431667	15.3860650666667
R6	wt	5	0	0.75	0.65	0.08		128.129280976667	445.625796806667	0.487488906666667	5.6876022775	58.9593500816667		1.1032305375	750.171921351667	19.215109875
R6	wt	5	20	0.75	0.65	0.08	2.43917596	116.209331788333	399.350020593333		5.80399903416667	46.4637427366667		8.570476525	695.329931118334	26.4598247875
R6	wt	5	5	0.75	0.65	0.08		128.547543594167	436.566008688333		4.92697157333333	40.4195091733333		16.5467185	758.235410811667	19.8821701541667
R6	wt	30	0	0.75	0.65	0.08	3.78703775666667	117.821987963333	420.364805336667		1.67891271166667	43.2062847883333		11.302285475	709.639368728333	25.4988945791667
R6	wt	35	-30	0.75	0.65	0.08		131.517786421667	455.200197833334		2.835513395	64.7722768983334			784.158562438333	27.1461036708333
R6	wt	5	-30	0.75	0.65	0.08		132.208465859167	439.500974293333		3.45469993916667	62.584948855			773.049063193333	27.3473748708333
