# Supplementary material for: Synergistic effects of temperature and light on photoprotection in the model diatom Phaeodactylum tricornutum
Source: Physiol Plant. 2025 Jan 15;177(1):e70039. doi: 10.1111/ppl.70039 (PMC11733657; doi:10.1111/ppl.70039)
Supplement: Supplementary file 4 — Appendix S4: Detailed R script containing the data analysis and statistics used in this study. [file PPL-177-e70039-s003.R]

#' ---
#' title: "Synergistic effects of temperature and light on photoprotection in the model diatom Phaeodactylum tricornutum"
#' subtitle: "R script for data analysis (provided as Supporting information, Script S1)"
#' author: "Chiara E. Giossi, Dila B. Bitnel"
#' date: "`r Sys.Date()`"
#' output: 
#'   pdf_document: 
#'     latex_engine: xelatex
#' editor_options: 
#'   markdown: 
#'     wrap: sentence
#' ---
#' 
#' ## R Markdown
#' 
## ----setup, include=FALSE----------------------------------------------------------------------------------------------------
knitr::opts_chunk$set(echo = TRUE)

#' 
#' This is an R Markdown document.
#' Markdown is a simple formatting syntax for authoring HTML, PDF, and MS Word documents.
#' For more details on using R Markdown see <http://rmarkdown.rstudio.com>.
#' When you click the **Knit** button a document will be generated that includes both content as well as the output of any embedded R code chunks within the document.
#' 
#' #setup
#' 
## ----load packages, message=FALSE, warning=FALSE-----------------------------------------------------------------------------
library(tidyverse) # Generic. includes: ggplot2, readr
library(rio) # Exporting tools
library(minpack.lm) # For model using in the NPQ / Y(NPQ) fitting functions
library(ggtext) # Allows to manipulate fonts
library(viridis) # Color gradient options
library(lme4) # Linear models
library(lmerTest) # p-value function for LMM (Satterthwaite approximation for degrees of freedom)
library(rstatix) # Statistical analysis (t test)

#' 
#' # Induction Relaxation
#' 
## ----load IR dataset---------------------------------------------------------------------------------------------------------
raw_S1 <- read_delim("Appendix_S1.csv", 
                   delim = ",", escape_double = FALSE, 
                   locale = locale(decimal_mark = "."), 
                   na = "NA", trim_ws = TRUE) %>%
  glimpse()

#' 
#' #NPQ analysis
#' 
## ----IR calculate NPQ & related parameters, warning=FALSE, message=FALSE-----------------------------------------------------
# Create one dataframe for Fm (corresponding to first pulse)
addF <- raw_S1 %>%
  select(`Fm'`, Time, Culture, Replicate, Temperature) %>% # Select only the columns you want to keep
  filter(Time == "-1800") %>%
  rename(Fm = `Fm'`) %>%
  select(-Time) %>% # Remove unnecessary columns. this will allow to add Fm to all lines when joining (next step)
  glimpse()

df_IR <- full_join(addF, raw_S1) %>%
  relocate(Fm, .after = last_col()) %>%
  glimpse() # Check that values of Fm are correct!
# Original number of rows shouldn't be changed; columns should be previous + 1

# Calculate parameters and replace the ones calculated automatically, if present
df_IR <- df_IR %>%
  mutate(`Fv'` = `Fm'` - `F`, 
         YII = `Fv'`/`Fm'`,
         NPQ = (Fm - `Fm'`)/`Fm'`,
         rETR = YII*PAR,
         YNPQ = (`F`/`Fm'`) - (`F`/Fm),
         YNO = `F`/Fm,
         Ytot = YII + YNPQ + YNO
         ) %>%
  glimpse()
# Original number of rows shouldn't be changed; columns should be previous + 4

#' 
## ----IR assess raw data YII and NPQ------------------------------------------------------------------------------------------
df_IR %>%
  # Set factors so that each parameter is displayed in the desired order
  transform(Culture=factor(Culture,levels=c("vde", "wt", "zep3")),
            Temperature=factor(Temperature,levels=c("5", "10", "15", "20", "25", "30", "35", "20to35", "35to20"))) %>%
  # Plot with stat functions included
  ggplot(aes(Time, YII, colour = Culture)) +
  geom_point() +
  scale_color_manual(values = c("#F1A25F", "black", "#9437FF"),
                     labels = c(expression(italic("vde KO")), "wt", expression(italic("zep3 KO")))) +
  theme_classic() + # Define theme
  theme(panel.border = element_rect(color = "black", fill = NA)) +
  facet_wrap(Temperature~., # Define facets
             ncol = 2, # Fix column number
             labeller = labeller(Temperature =      # Adjust facets labelswithout editing data
              c("5"="5°C", "10"="10°C", "15"="15°C", "20"="20°C", "25"="25°C", "30"="30°C", "35"="35°C", 
                "20to35" = "20°C ind, 35°C relax", "35to20" = "35°C ind, 20°C relax"))) + 
  theme(text = element_text(size = 20), # Control all font sizes
        legend.text.align = 0,  # Align legend labels to the left
        )  +  
  ylab("Fv/Fm, Y(II)") +
  xlab("Time (min)") +
  scale_x_continuous(breaks =c(-1800, 0, 600, 1200),
                     labels=c("-30",  "0", "10", "20")) +
  NULL

df_IR %>%
  # Set factors so that each parameter is displayed in the desired order
  transform(Culture=factor(Culture,levels=c("vde", "wt", "zep3")),
            Temperature=factor(Temperature,levels=c("5", "10", "15", "20", "25", "30", "35", "20to35", "35to20"))) %>%
  # Plot with stat functions included
  ggplot(aes(Time, NPQ, colour = Culture)) +
  geom_point() +
  scale_color_manual(values = c( "#F1A25F", "black","#9437FF"),
                     labels = c(expression(italic("vde KO")), "wt", expression(italic("zep3 KO")))) +
  theme_classic() + # Define theme
  theme(panel.border = element_rect(color = "black", fill = NA)) +
  facet_wrap(Temperature~., # Define facets
             ncol = 2, # Fix column number
             labeller = labeller(Temperature =      # Adjust facets labelswithout editing data
              c("5"="5°C", "10"="10°C", "15"="15°C", "20"="20°C", "25"="25°C", "30"="30°C", "35"="35°C", 
                "20to35" = "20°C ind, 35°C relax", "35to20" = "35°C ind, 20°C relax"))) + 
  theme(text = element_text(size = 20), # Control all font sizes
        legend.text.align = 0,  # Align legend labels to the left
        )  +  
  ylab("NPQ") +
  xlab("Time (min)") +
  scale_x_continuous(breaks =c(-1800, 0, 600, 1200),
                     labels=c("-30",  "0", "10", "20")) +
  NULL

#' 
#' Some clear outliers have been identified (i.e., unnaturally shifted points, out of the main trend, recognised as this is sometimes a common issue with the IMAGING-PAM). After checking in the original dataset single outliers are removed from the analysis.
#' 
## ----IR remove outliers and recalculate parameters---------------------------------------------------------------------------
# Visualise the corresponding data points
filter(df_IR, Temperature == 35, Replicate == "R1") %>% print() 
filter(df_IR, Temperature == 10, Replicate == "R1") %>% print() 

df_IRf <- df_IR %>%
  filter(!(Temperature == 35 & Replicate == "R1" & pulseN == "53")) %>%
  filter(!(Temperature == 35 & Replicate == "R1" & pulseN == "19")) %>%
  filter(!(Temperature == 10 & Replicate == "R1" & pulseN == "40"))

#' 
## ----IR create summary dataset with averages and sd--------------------------------------------------------------------------
df_IR_summary <- df_IRf %>%
  group_by(Culture, Temperature, Time, PAR) %>%
  summarise(
    avg_F = mean(F, na.rm = TRUE),
    avg_Fm = mean(`Fm'`, na.rm = TRUE),
    avg_YII = mean(YII, na.rm = TRUE),
    std_YII = sd(YII, na.rm = TRUE),
    avg_NPQ = mean(NPQ, na.rm = TRUE),
    std_NPQ = sd(NPQ, na.rm = TRUE),
    avg_rETR = mean(rETR, na.rm = TRUE),
    std_rETR = sd(rETR, na.rm = TRUE),
    avg_YNPQ = mean(YNPQ, na.rm = TRUE),
    std_YNPQ = sd(YNPQ, na.rm = TRUE),
    avg_YNO = mean(YNO, na.rm = TRUE),
    std_YNO = sd(YNO, na.rm = TRUE)
  ) %>%
print()

export(df_IR_summary, paste("df_IR_summary.csv",sep="",collapse=NULL))

#' 
## ----Figure 1----------------------------------------------------------------------------------------------------------------
df_IRf %>%
  pivot_longer(-c(1:11), names_to = "Variable", values_to = "Value") %>%
  mutate(Time = ifelse(Time == c(-1800), c(-300), Time)) %>%
  filter(Temperature != "20to35", Temperature != "35to20") %>%
  # Set factors so that each parameter is displayed in the desired order
  filter(Variable=="YII"|Variable=="NPQ") %>%
  transform(Culture=factor(Culture,levels=c("vde", "wt", "zep3")),
            Variable=factor(Variable, levels=c("YII", "NPQ"))) %>%
  mutate(Temperature = as.numeric(Temperature)) %>%
  # Plot with stat functions included
  ggplot(aes(Time, Value, color = Temperature, group = Temperature)) +
  annotate("rect", xmin=-Inf, xmax=30, ymin=-Inf, ymax=+Inf,
           color="transparent", fill="gray", alpha=0.4) +
  annotate("rect", xmin=330, xmax=+Inf, ymin=-Inf, ymax=+Inf,
           color="transparent", fill="gray", alpha=0.4) +
  stat_summary(fun.data = mean_sdl,
               fun.args = list(mult = 1), # Default is 2 SD
               geom = "pointrange", shape = 16, stroke = 0.15, size = 0.25, linewidth = 0.15, alpha = 0.5) +
  stat_summary(fun.data = mean_sdl,
               fun.args = list(mult = 1), # Default is 2 SD
               geom = "line") +
  scale_color_viridis(option = "magma", begin = 0, end = 0.8) +
  theme_classic() + # Define theme
  theme(panel.border = element_rect(color = "black", fill = NA),
        legend.text.align = 0,  # Align legend labels to the left
        strip.text = element_markdown()) +
  facet_grid(Variable~Culture, # Define facets
             scales = "free", switch = "y", 
             labeller = labeller(Culture =      # Adjust facets labels without editing data
              c("vde"="*vde KO*", "wt"="wt", "zep3"="*zep3 KO*"))
             ) + 
  scale_x_continuous(breaks = c(-300, 0, 300, 600, 1200), labels = c(-30, 0, 5, 10, 20)) +
  xlab("Time (min)") +
  ylab("")+
  labs(color = "Temperature (°C)")
  NULL

ggsave(filename=paste("Fig1.pdf",sep="",collapse=NULL), device="pdf", 
       dpi=700, width = 17.8, height = 9, units = c("cm"))

## ----Fig 1-LMM---------------------------------------------------------------------------------------------------------------
# Filter data
filtered_data <- df_IRf %>%
  filter(Temperature != "20to35", Temperature != "35to20") %>% # Only Fig 1
  transform(Temperature = factor(Temperature, levels = c("20", "5", "10", "15", "25", "30", "35"))) %>%  
  # Set 20C as reference
  glimpse()

# Define variables
cultures <- c("wt", "vde", "zep3")
variables <- c("YII", "NPQ")
phases <- c("0", "509", "28")

# Create an empty tibble to store results
results_tibble <- tibble(
  Culture = character(),
  Variable = character(),
  PAR = character(),
  Term = character(),
  Estimate = numeric(),
  StdError = numeric(),
  Tvalue = numeric(),
  Pvalue = numeric(),
  Significance = character()
)

# Loop through combinations of Culture, Variables, and PAR
for (culture in cultures) {
  for (variable in variables) {
    for (phase in phases) {
      
      set.seed(123)
      
      # Print current combination
      cat("Culture:", culture, "Variable:", variable, "PAR:", phase, "\n")

      # Run the LMM with the variable dynamically passed
      mod <- lmer(as.formula(paste(variable, "~ Temperature + (1 | Replicate)")), data = filter(filtered_data, PAR == phase & Culture == culture))
      
      # Print summary and confidence intervals
      cat("Summary for model:\n")
      print(summary(mod))
      cat("Confidence intervals for model:\n")
      print(confint(mod))
      
      # Extract the fixed effects summary
      model_summary <- summary(mod)
      fixed_effects <- model_summary$coefficients

      # Loop through the rows (fixed effects) to add them to the results tibble
      for (term in rownames(fixed_effects)) {
        estimate <- fixed_effects[term, "Estimate"]
        std_error <- fixed_effects[term, "Std. Error"]
        t_value <- fixed_effects[term, "t value"]
        p_value <- fixed_effects[term, "Pr(>|t|)"]
        
        # Add significance marks based on p-value
        significance <- case_when(
          p_value < 0.001 ~ "***",
          p_value < 0.01 ~ "**",
          p_value < 0.05 ~ "*",
          TRUE ~ ""
        )
        
        # Store the results for each fixed effect term
        results_tibble <- bind_rows(results_tibble, tibble(
          Culture = culture,
          Variable = variable,
          PAR = phase,
          Term = term,
          Estimate = estimate,
          StdError = std_error,
          Tvalue = t_value,
          Pvalue = p_value,
          Significance = significance
        ))
      }
    }
  }
}

# View and export results
print(results_tibble)
export(results_tibble, paste("Fig1_LMM.csv",sep="",collapse=NULL))

#' 
## ----Figure 2----------------------------------------------------------------------------------------------------------------
df_IRf %>%
  pivot_longer(-c(1:11), names_to = "Variable", values_to = "Value") %>%
  mutate(Time = ifelse(Time == c(-1800), c(-300), Time)) %>%
  filter(Temperature == "20to35"|Temperature == "35to20") %>%
  # Set factors so that each parameter is displayed in the desired order
  filter(Variable=="YII"|Variable=="NPQ") %>%
  transform(Culture=factor(Culture,levels=c("vde", "wt", "zep3")),
            Temperature=factor(Temperature,levels=c("20to35", "35to20")),
            Variable=factor(Variable, levels=c("YII", "NPQ"))) %>%
  # Plot with stat functions included
  ggplot(aes(Time, Value, colour = Culture)) +
  annotate("rect", xmin=-Inf, xmax=30, ymin=-Inf, ymax=+Inf,
           color="transparent", fill="gray", alpha=0.4) +
  annotate("rect", xmin=330, xmax=+Inf, ymin=-Inf, ymax=+Inf,
           color="transparent", fill="gray", alpha=0.4) +
  stat_summary(fun.data = mean_sdl,
               fun.args = list(mult = 1), # Default is 2 SD
               geom = "pointrange", shape = 16, stroke = 0.15, size = 0.25, linewidth = 0.15, alpha = 0.5) +
  stat_summary(fun.data = mean_sdl,
               fun.args = list(mult = 1), # Default is 2 SD
               geom = "line") +
  scale_color_manual(values = c("#F1A25F", "black", "#9437FF"),
                     labels = c(expression(italic("vde KO")), "wt", expression(italic("zep3 KO")))) +
  theme_classic() + # Define theme
  theme(panel.border = element_rect(color = "black", fill = NA),
        axis.text.x = element_text(size = 7.5),
        legend.text.align = 0,  # Align legend labels to the left
        ) +
  facet_grid(Variable~Temperature, # Define facets
             scales = "free", switch = "y", 
             labeller = labeller(Temperature =      # Adjust facets labels without editing data
              c("20to35" = "20°C I - 35°C R", "35to20" = "35°C I - 20°C R"))) + 
  scale_x_continuous(breaks = c(-300, 0, 300, 600, 1200), labels = c(-30, 0, 5, 10, 20)) +
  xlab("Time (min)") +
  ylab("")+
  NULL

ggsave(filename=paste("Fig2.pdf",sep="",collapse=NULL), device="pdf", 
       dpi=700, width = 10, height = 7.5, units = c("cm"))

#' # Pigment analysis
## ----load pigment dataset----------------------------------------------------------------------------------------------------
raw_S3 <- read_delim("Appendix_S3.csv", 
                   delim = ",", escape_double = FALSE, 
                   locale = locale(decimal_mark = "."), 
                   na = "NA", trim_ws = TRUE) %>%
  glimpse()

#' 
## ----pigments calculations,  warning=FALSE-----------------------------------------------------------------------------------
df_HPLC <- 
  raw_S3 %>%
  mutate(across(Chlide:cBcar, replace_na, 0),
         Chla = Chlide + Chla, # Chlorophyllide a is summed to Chla
         DdDt = Dd + Dt,
         TOT = Chlc + Fx + Fxi + Vx + Dd + Ax + Dt + Chla + Bcar + cBcar,
         Chla_pmolmL = Chla # Needed for further operations (see below)
         ) %>%
  pivot_longer(c(Chlide:TOT),
    names_to = "Pigment", values_to = "pmolmL") %>%
  mutate(Conc = pmolmL/Chla_pmolmL)

#' 
## ----pigments create summary dataset with averages and sd--------------------------------------------------------------------
df_HPLC %>% # Pigment / Chl a
  group_by(Time, Culture, Temperature, Pigment) %>%
    summarise(average = mean(Conc, na.rm = T), 
            SD = sd(Conc, na.rm = T),) %>%
  export(paste("df_HPLC_summary.csv",sep="",collapse=NULL))

## ----Figure 3, warning=FALSE-------------------------------------------------------------------------------------------------
df_HPLC %>% 
  mutate(Time = ifelse(Time == c(-30), c(-5), Time)) %>%
  filter(Pigment %in% c("Dd", "Dt", "DdDt")) %>% 
  transform(Pigment=factor(Pigment,levels=c("Dd", "Dt", "DdDt"))) %>% 
  glimpse() %>%

ggplot(aes(Time, Conc, color = Temperature, group = Temperature)) + # Define aes
  annotate("rect", xmin=5, xmax=+Inf, ymin=-Inf, ymax=+Inf, 
           color="transparent", fill="gray", alpha = 0.4) +
  annotate("rect", xmin=-Inf, xmax=0, ymin=-Inf, ymax=+Inf, 
           color="transparent", fill="gray", alpha = 0.4) +
  stat_summary(fun.data = mean_sdl, size = 0.3,
               fun.args = list(mult = 1), # Default is 2 SD
               geom = "line") +
  stat_summary(fun.data = mean_sdl, size = 0.3,
               fun.args = list(mult = 1), # Default is 2 SD
               geom = "pointrange") +
  scale_color_viridis(option = "magma", begin = 0, end = 0.8) +
  facet_wrap(Pigment~. ,
             labeller = labeller(Pigment = c("Dd"="**A** Dd", "Dt"="**B**  Dt", "DdDt"="**C**  Dd + Dt"))) + 
  theme_classic() + # Define theme
  theme(panel.border = element_rect(color = "black", fill = NA),
        strip.text = element_markdown(hjust = 0))+
  ylab("pigment / Chl a") +
  xlab("Time (min)") +
  labs(color = "Temperature (°C)") +
  scale_x_continuous(breaks = c(-5, 0, 5, 10, 20), labels = c(-30, 0, 5, 10, 20)) +
  NULL

ggsave(filename=paste("Fig3.pdf",sep="",collapse=NULL), device="pdf", dpi=700,  width = 17.8, height = 5.5, units = c("cm"))

## ----Fig3-Normality graphical test for t-test, fig.height=4, fig.width=5.33--------------------------------------------------
# Check if pigment data is approx normally distributed, according to simple linear model

# Define the pigments of interest
temp <- c("Dd", "Dt", "DdDt")

# Loop through each pigment and create the corresponding plot with a title
for (pigment in temp) {
  print(pigment)
  # Set up the layout for 4 plots (2 rows, 2 columns) with desired margins
  par(mfrow = c(2, 2), mai = c(0.35, 0.5, 0.35, 0.5))
  # Create the plot for the current pigment
  plot(lm(Conc ~ Temperature+Time, data = filter(df_HPLC, Pigment == pigment)))
}

par(mfrow = c(2, 2), mai=c(0.35,0.5,0.35,0.5)) # Set layout for 4 plots (2 rows, 2 columns) with desired margins

#' 
## ----Fig3-Shapiro-Wilk test for t-test---------------------------------------------------------------------------------------
# 0 values are removed or the test cannot be applied
df_HPLC %>% 
  filter(Pigment %in% c("Dd", "Dt", "DdDt")) %>% 
  group_by(Pigment, Time, Temperature) %>% 
  filter(!all(Conc == 0)) %>%
  shapiro_test(Conc) %>%
  add_significance() %>%
  print(n=Inf, width=Inf)

#' 
## ----Fig 3-multiple comparison t test----------------------------------------------------------------------------------------
df_HPLC%>% 
  filter(Pigment %in% c("Dd", "Dt", "DdDt")) %>%
  group_by(Pigment, Time) %>%
  pairwise_t_test(Conc ~ Temperature,
         ref.group = "20") %>%
  add_significance() %>%
  print(stat.test, n=Inf, width=Inf) %>%
  export(paste("Fig3_t_test.csv",sep="",collapse=NULL))

#' 
#' # Light Curve
#' 
## ----load LC dataset---------------------------------------------------------------------------------------------------------
raw_S2 <- read_delim("Appendix_S2.csv", 
                   delim = ",", escape_double = FALSE, 
                   locale = locale(decimal_mark = "."), 
                   na = "NA", trim_ws = TRUE) %>%
  glimpse()

#' 
#' #NPQ analysis
#' 
## ----LC calculate NPQ & related parameters, warning=FALSE, message=FALSE-----------------------------------------------------
# Create one dataframe for Fm (corresponding to first pulse)
addF <- raw_S2 %>%
  select(Temperature, `Fm'`, Time, Culture, Replicate) %>% # Select only the columns you want to keep
  filter(Time == "-1800") %>%
  rename(Fm = `Fm'`) %>%
  select(-Time) %>% # Remove unnecessary columns. this will allow to add Fm to all lines when joining (next step)
  glimpse()

df_LCR <- full_join(addF, raw_S2) %>%
  relocate(Fm, .after = last_col()) %>%
  glimpse() # Check that values of Fm are correct!
# Original number of rows shouldn't be changed; columns should be previous + 1

# Calculate parameters and replace the ones calculated automatically, if present
df_LCR <- df_LCR %>%
  mutate(`Fv'` = `Fm'` - `F`, 
         YII = `Fv'`/`Fm'`,
         NPQ = (Fm - `Fm'`)/`Fm'`,
         rETR = YII*PAR,
         YNPQ = (`F`/`Fm'`) - (`F`/Fm),
         YNO = `F`/Fm,
         Ytot = YII + YNPQ + YNO
         ) %>%
  glimpse()
# Original number of rows shouldn't be changed; columns should be previous + 4

#' 
## ----LC assess raw data YII and NPQ------------------------------------------------------------------------------------------
df_LCR %>%
  # Set factors so that each parameter is displayed in the desired order
  transform(Culture=factor(Culture,levels=c("vde", "wt", "zep3")),
            Temperature=factor(Temperature,levels=c("5", "10", "15", "20", "25", "30"))) %>%
  # Plot with stat functions included
  ggplot(aes(Time, YII, colour = Culture)) +
  geom_point() +
  scale_color_manual(values = c("#F1A25F", "black", "#9437FF"),
                     labels = c(expression(italic("vde KO")), "wt", expression(italic("zep3 KO")))) +
  theme_classic() + # Define theme
  theme(panel.border = element_rect(color = "black", fill = NA)) +
  facet_wrap(Temperature~., # Define facets
             ncol = 2, # Fix column number
             labeller = labeller(Temperature =      # Adjust facets labelswithout editing data
              c("5"="5°C", "10"="10°C", "15"="15°C", "20"="20°C", "25"="25°C", "30"="30°C"))) + 
  theme(text = element_text(size = 20), # Control all font sizes
        legend.text.align = 0,  # Align legend labels to the left
        )  +  
  ylab("Fv/Fm, Y(II)") +
  xlab("Time (min)") +
  scale_x_continuous(breaks =c(-1800, 0, 600, 1200),
                     labels=c("-30",  "0", "10", "20")) +
  NULL

df_LCR %>%
  # Set factors so that each parameter is displayed in the desired order
  transform(Culture=factor(Culture,levels=c("vde", "wt", "zep3")),
            Temperature=factor(Temperature,levels=c("5", "10", "15", "20", "25", "30"))) %>%
  # Plot with stat functions included
  ggplot(aes(Time, NPQ, colour = Culture)) +
  geom_point() +
  scale_color_manual(values = c("#F1A25F", "black", "#9437FF"),
                     labels = c(expression(italic("vde KO")), "wt", expression(italic("zep3 KO")))) +
  theme_classic() + # Define theme
  theme(panel.border = element_rect(color = "black", fill = NA)) +
  facet_wrap(Temperature~., # Define facets
             ncol = 2, # Fix column number
             labeller = labeller(Temperature =      # Adjust facets labelswithout editing data
              c("5"="5°C", "10"="10°C", "15"="15°C", "20"="20°C", "25"="25°C", "30"="30°C"))) + 
  theme(text = element_text(size = 20), # Control all font sizes
        legend.text.align = 0,  # Align legend labels to the left
        )  +  
  ylab("NPQ") +
  xlab("Time (min)") +
  scale_x_continuous(breaks =c(-1800, 0, 600, 1200),
                     labels=c("-30",  "0", "10", "20")) +
  NULL

#' 
#' No issues have been identified with the dataset. We proceed with analysis.
#' 
## ----LC create summary dataset with averages and sd--------------------------------------------------------------------------
df_LCR_summary <- df_LCR %>%
  group_by(Culture, Temperature, Time, PAR) %>%
  summarise(
    avg_F = mean(F, na.rm = TRUE),
    avg_Fm = mean(`Fm'`, na.rm = TRUE),
    avg_YII = mean(YII, na.rm = TRUE),
    std_YII = sd(YII, na.rm = TRUE),
    avg_NPQ = mean(NPQ, na.rm = TRUE),
    std_NPQ = sd(NPQ, na.rm = TRUE),
    avg_rETR = mean(rETR, na.rm = TRUE),
    std_rETR = sd(rETR, na.rm = TRUE),
    avg_YNPQ = mean(YNPQ, na.rm = TRUE),
    std_YNPQ = sd(YNPQ, na.rm = TRUE),
    avg_YNO = mean(YNO, na.rm = TRUE),
    std_YNO = sd(YNO, na.rm = TRUE)
  ) %>%
print()

export(df_LCR_summary, paste("df_LCR_summary.csv",sep="",collapse=NULL))

#' 
## ----Figure 4----------------------------------------------------------------------------------------------------------------
df_LCR %>%
  pivot_longer(-c(1:9), names_to = "Variable", values_to = "Value") %>%
  mutate(Time = ifelse(Time == c(-1800), c(-300), Time)) %>%
  # Set factors so that each parameter is displayed in the desired order
  filter(Variable=="YII"|Variable=="NPQ") %>%
  transform(Culture=factor(Culture,levels=c("vde", "wt", "zep3")),
            Variable=factor(Variable, levels=c("YII", "NPQ"))) %>%
  mutate(Temperature = as.numeric(Temperature)) %>%
  # Plot with stat functions included
  ggplot(aes(Time, Value, color = Temperature, group = Temperature)) +
  annotate("rect", xmin=-Inf, xmax=30, ymin=-Inf, ymax=+Inf,
           color="transparent", fill="gray", alpha=0.4) +
  annotate("rect", xmin=720, xmax=+Inf, ymin=-Inf, ymax=+Inf, 
           color="transparent", fill="gray", alpha = 0.4) +
  stat_summary(fun.data = mean_sdl,
               fun.args = list(mult = 1), # Default is 2 SD
               geom = "pointrange", shape = 16, stroke = 0.15, size = 0.25, linewidth = 0.15, alpha = 0.5) +
  stat_summary(fun.data = mean_sdl,
               fun.args = list(mult = 1), # Default is 2 SD
               geom = "line") +
  scale_color_viridis(option = "magma", begin = 0, end = 0.7) +
  theme_classic() + # Define theme
  theme(panel.border = element_rect(color = "black", fill = NA),
        legend.text.align = 0,  # Align legend labels to the left
        strip.text = element_markdown()) +
  facet_grid(Variable~Culture, # Define facets
             scales = "free", switch = "y", 
             labeller = labeller(Culture =      # Adjust facets labels without editing data
              c("vde"="*vde KO*", "wt"="wt", "zep3"="*zep3 KO*"))
             ) + 
  scale_x_continuous(breaks = c(-300, 0, 300, 600, 1200), labels = c(-30, 0, 5, 10, 20)) +
  xlab("Sampling points (min)") +
  ylab("")+
  labs(color = "Temperature (°C)")
  NULL

ggsave(filename=paste("Fig4.pdf",sep="",collapse=NULL), device="pdf", 
       dpi=700, width = 17.8, height = 9, units = c("cm"))

#' 
## ----Fig 4-LMM---------------------------------------------------------------------------------------------------------------
# Filter data
filtered_data <- df_LCR %>%
  transform(Temperature = factor(Temperature, levels = c("20", "5", "10", "15", "25", "30", "35")), # Set 20C as reference
            Culture = factor(Culture, levels = c("wt", "vde", "zep3"))) %>% # Set wt as reference
  mutate(Phase = case_when(
    Time <= 0 ~ "A", # Acclimation
    Time > 0 & Time <= 720 ~ "LC", # Light curve
    Time > 720 ~ "R" # Recovery
  )) %>%
  glimpse()

# Define variables
variables <- c("YII", "NPQ")

# Create an empty tibble to store results
results_tibble <- tibble(
  Variable = character(),
  Term = character(),
  Estimate = numeric(),
  StdError = numeric(),
  Tvalue = numeric(),
  Pvalue = numeric(),
  Significance = character()
)

# Loop through combinations of Variables
  for (variable in variables) {
      
      set.seed(123)
      
      # Print current combination
      cat("Variable:", variable, "\n")

      # Run the LMM with the variable dynamically passed
      mod <- lmer(as.formula(paste(variable, "~ Temperature + Culture + Phase + (1 | Replicate)")), 
                  data = filter(filtered_data))
      
      # Print summary and confidence intervals
      cat("Summary for model:\n")
      print(summary(mod))
      cat("Confidence intervals for model:\n")
      print(confint(mod))
      
      # Extract the fixed effects summary
      model_summary <- summary(mod)
      fixed_effects <- model_summary$coefficients

      # Loop through the rows (fixed effects) to add them to the results tibble
      for (term in rownames(fixed_effects)) {
        estimate <- fixed_effects[term, "Estimate"]
        std_error <- fixed_effects[term, "Std. Error"]
        t_value <- fixed_effects[term, "t value"]
        p_value <- fixed_effects[term, "Pr(>|t|)"]
        
        # Add significance marks based on p-value
        significance <- case_when(
          p_value < 0.001 ~ "***",
          p_value < 0.01 ~ "**",
          p_value < 0.05 ~ "*",
          TRUE ~ ""
        )
        
        # Store the results for each fixed effect term
        results_tibble <- bind_rows(results_tibble, tibble(
          Variable = variable,
          Term = term,
          Estimate = estimate,
          StdError = std_error,
          Tvalue = t_value,
          Pvalue = p_value,
          Significance = significance
        ))
      }
    }

# View the results table
print(results_tibble)
export(results_tibble, paste("Fig4_LMM.csv",sep="",collapse=NULL))

#' 
## ----create dataset with only LC phase---------------------------------------------------------------------------------------
df_LC <- df_LCR %>%
  group_by(Temperature, Culture, Replicate) %>% 
  slice(2:15) %>% # Select light curve phase only
  ungroup() %>%
  print()

#' 
#' #Curve fitting
#' 
## ----LC rETR-----------------------------------------------------------------------------------------------------------------
fit_rETR <- function(data) {
  Pmax <- max(data$rETR)
  x1 <- data$rETR[1]
  x2 <- data$rETR[4]
  y1 <- data$PAR[1]
  y2 <- data$PAR[4]
  S <- (x2 - x1) / (y2 - y1)
  Ek <- Pmax / S
  Im <- Ek * 2

  # Dynamic starting parameters based on data
  start_params <- list(
    a = 1 / (S * (Im^2)) / (10^6),
    b = 1/100,
    c = (1 / S) * 0.1
  )

  # Curve fitting
  fit <- tryCatch(
    expr = nls(rETR ~ PAR / (a * (PAR^2) + b * PAR + c),
               data = data,
               start = start_params),
    error = function(e) {
      cat("Error in fitting for group - Culture:", data$Culture[1], "Replicate:", data$Replicate[1], "Error message:", conditionMessage(e), "\n")
      return(NULL)
    }
  )

  # Check if fitting was successful
  if (inherits(fit, "nls")) {
    # Extracting parameters using coef directly
    params <- coef(fit)
    anew <- params["a"]
    bnew <- params["b"]
    cnew <- params["c"]

    alfa <- 1 / cnew
    rETRmax <- 1 / (bnew + 2 * sqrt(anew * cnew))
    Ek <- cnew / (bnew + 2 * sqrt(anew * cnew))
    Eopt <- sqrt(cnew / anew)

    # Fitted values
    PAR_fit <- seq(min(data$PAR), max(data$PAR), length.out = 100)  # Adjust the length.out as needed
    rETR_fit <- predict(fit, data.frame(PAR = PAR_fit))
    
    # Calculate correlation coefficient (r)
    rETR_predicted <- predict(fit, data.frame(PAR = data$PAR))
    r <- cor(data$rETR, rETR_predicted)

    # Check if any fitted values are unreasonably low
    if (any(rETR_fit < 0)) {
      cat("Unreasonably low fitted values for group - Culture:", data$Culture[1], "Replicate:", data$Replicate[1], "\n")
      return(NULL)
    }

    # Create data frames
    params_df <- data.frame(
      Culture = data$Culture[1],
      alfa = alfa,
      rETRmax = rETRmax,
      Ek = Ek,
      Eopt = Eopt,
      r = r
    )

    fitted_values_df <- data.frame(
      Culture = rep(data$Culture[1], length(PAR_fit)),
      PAR_fit = PAR_fit,
      rETR_fit = rETR_fit
    )

    # Return data frames
    return(list(params_df = params_df, fitted_values_df = fitted_values_df))
  } else {
    return(NULL)
  }
}

# Applying the function to each group
rETR_fit <- df_LC %>% 
  group_by(Temperature, Culture, Replicate) %>%
  do(bind_rows(fit_rETR(.)))
# Separate results into parameters and fitted values
params_rETR <- rETR_fit %>% select(Temperature, Culture, Replicate, alfa, rETRmax, Ek, Eopt, r)
fitted_curve_rETR <- rETR_fit %>% select(Temperature, Culture, Replicate, PAR_fit, rETR_fit)
# Extract data and remove rows with NA values
params_rETR <- na.omit(params_rETR)
fitted_curve_rETR <- na.omit(fitted_curve_rETR)

#Apply function to create a general fit (e.g. for plotting)
rETR_fit_whole <- df_LC %>% 
  group_by(Temperature, Culture) %>%
  do(bind_rows(fit_rETR(.)))
# Separate results into parameters and fitted values
params_rETR_whole <- rETR_fit_whole %>% select(Temperature, Culture, alfa, rETRmax, Ek, Eopt, r)
fitted_curve_rETR_whole <- rETR_fit_whole %>% select(Temperature, Culture, PAR_fit, rETR_fit)
# Extract data and remove rows with NA values
params_rETR_whole <- na.omit(params_rETR_whole)
fitted_curve_rETR_whole <- na.omit(fitted_curve_rETR_whole)

#' 
## ----LC NPQ------------------------------------------------------------------------------------------------------------------
fit_NPQ <- function(data) {
  NPQlm <- lm(PAR ~ NPQ, data = data)
  NPQmax_start <- max(data$NPQ)
  E50_start <- NPQlm$coefficients[[2]] * (NPQmax_start / 2) + NPQlm$coefficients[[1]]
  n_start <- log10(E50_start)
  
  NPQmaxodelfunction <- function(x , NPQmax , E50 , n) {NPQmax * (x^n)/((E50^n) + (x^n))}
  
  tryCatch({
    NPQfit <- nlsLM(NPQ ~ NPQmaxodelfunction(PAR, NPQmax, E50, n), 
                    data = data, 
                    start = list(NPQmax = NPQmax_start * 0.2, E50 = E50_start * 1.5, n = n_start))
    NPQfitsum <- summary(NPQfit)
    NPQmax <- NPQfitsum$coefficients[1]
    E50 <- NPQfitsum$coefficients[2]
    n <- NPQfitsum$coefficients[3]
    
    # Fitted curve
    PAR_fit <- seq(min(data$PAR), max(data$PAR), length.out = 100)  # Adjust the length.out as needed
    NPQ_fit <- predict(NPQfit, data.frame(PAR = PAR_fit))
    
    # Calculate correlation coefficient (r)
    NPQ_predicted <- predict(NPQfit, data.frame(PAR = data$PAR))
    r <- cor(data$NPQ, NPQ_predicted)
    
            # Filtering out unreasonable parameter values
    if (r < 0.7) {
      cat("Warning: Unreliable correlation (r) detected. Filtering data out.\n")
      NPQmax <- NA  # or assign a default value
      E50 <- NA   # or assign a default value
      Y <- NA   # or assign a default value
      NPQ_fit <- NA
    }
    
    result <- data.frame(NPQmax = NPQmax, 
                         E50 = E50, 
                         n = n, 
                         r = r,
                         PAR_fit = PAR_fit,
                         NPQ_fit = NPQ_fit)
    return(list(result = result, error = FALSE))
  }, error = function(e) {
    cat("Error in fitting NPQ model for group:", unique(data$Culture), "\n")
    return(list(result = NULL, error = TRUE))
  })
}

# Define a function to check for problematic groups
check_problematic_groups <- function(data) {
  problematic_groups <- character(0)  # Initialize an empty vector to store problematic groups
  
  # Loop through unique Culture values
  for (culture_value in unique(data$Culture)) {
    # Fit the NPQ model and handle errors
    fit_result <- fit_NPQ(filter(data, Culture == culture_value))
    if (fit_result$error) {
      problematic_groups <- c(problematic_groups, culture_value)  # Add the problematic group to the vector
    }
  }
  
  return(problematic_groups)  # Return the vector of problematic groups
}

# Use the checking function to identify problematic groups
problematic_groups <- check_problematic_groups(df_LC)

# Filter out problematic groups from the dataset
filtered_df <- df_LC %>% 
  filter(!Culture %in% problematic_groups)

# Applying the function to each group
NPQ_fit <- filtered_df %>% 
  group_by(Temperature, Culture, Replicate) %>%
  do(bind_rows(fit_NPQ(.))) %>%
  unnest(result)
# Separate results into parameters and fitted values
params_NPQ <- NPQ_fit %>% 
  group_by(Temperature, Culture, Replicate) %>%
  summarise(NPQmax = first(NPQmax),
            E50 = first(E50),
            n = first(n),
            r = first(r))
fitted_curve_NPQ <- NPQ_fit %>% select(Temperature, Culture, Replicate, PAR_fit, NPQ_fit)

# Applying the function to each group for general fit (e.g. for plotting)
NPQ_fit_whole <- filtered_df %>% 
  group_by(Temperature, Culture) %>%
  do(bind_rows(fit_NPQ(.))) %>%
  unnest(result)
# Separate results into parameters and fitted values 
params_NPQ_whole <- NPQ_fit_whole %>% 
  group_by(Temperature, Culture) %>%
  summarise(NPQmax = first(NPQmax),
            E50 = first(E50),
            n = first(n),
            r = first(r))
fitted_curve_NPQ_whole <- NPQ_fit_whole %>% select(Temperature, Culture, PAR_fit, NPQ_fit)

#' 
## ----LC YNPQ-----------------------------------------------------------------------------------------------------------------
fit_YNPQ <- function(data) {
  YNPQmax_start <- max(data$YNPQ)
  E50Y_start <- 1 
  nY_start <- 1
  
  YNPQmaxodelfunction <- function(PAR , YNPQmax , E50 , nY){YNPQmax*(PAR^nY)/(E50^nY+PAR^nY)}
  
  tryCatch({YNPQfit <- nlsLM(YNPQ ~ YNPQmaxodelfunction(PAR, YNPQmax , E50Y , nY) , data = data , 
                            start = list(YNPQmax = YNPQmax_start , E50Y =E50Y_start , nY = nY_start),
                    control = nls.lm.control(maxiter = 100))
  YNPQfitsum <- summary(YNPQfit)
  YNPQmax <- YNPQfitsum$coefficients[1]
  E50Y <- YNPQfitsum$coefficients[2]
  nY <- YNPQfitsum$coefficients[3]
  
    # Fitted curve
    PAR_fit <- seq(min(data$PAR), max(data$PAR), length.out = 100)  # Adjust the length.out as needed
    YNPQ_fit <- predict(YNPQfit, data.frame(PAR = PAR_fit))
    
      # Calculate correlation coefficient (r)
    YNPQ_predicted <- predict(YNPQfit, data.frame(PAR = data$PAR))
    r <- cor(data$YNPQ, YNPQ_predicted)
    
        # Filtering out unreasonable parameter values
    if (r < 0.7) {
      cat("Warning: Unreliable correlation (r) detected. Filtering data out.\n")
      YNPQmax <- NA  # or assign a default value
      E50Y <- NA   # or assign a default value
      nY <- NA   # or assign a default value
      YNPQ_fit <- NA
    }
    
    result <- data.frame(YNPQmax = YNPQmax, 
                         E50Y = E50Y, 
                         nY = nY, 
                         r = r,
                         PAR_fit = PAR_fit,
                         YNPQ_fit = YNPQ_fit)
    return(list(result = result, error = FALSE))
  }, error = function(e) {
    cat("Error in fitting NPQ model for group:", unique(data$Culture), "\n")
    return(list(result = NULL, error = TRUE))
  })
}

# Define a function to check for problematic groups
check_problematic_groups <- function(data) {
  problematic_groups <- character(0)  # Initialize an empty vector to store problematic groups
  
  # Loop through unique Culture values
  for (culture_value in unique(data$Culture)) {
    # Fit the NPQ model and handle errors
    fit_result <- fit_YNPQ(filter(data, Culture == culture_value))
    if (fit_result$error) {
      problematic_groups <- c(problematic_groups, culture_value)  # Add the problematic group to the vector
    }
  }
  
  return(problematic_groups)  # Return the vector of problematic groups
}

# Use the checking function to identify problematic groups
problematic_groups <- check_problematic_groups(df_LC)

# Filter out problematic groups from the dataset
filtered_df <- df_LC %>% 
  filter(!Culture %in% problematic_groups)

# Applying the function to each group
YNPQ_fit <- filtered_df %>% 
  group_by(Temperature, Culture, Replicate) %>%
  do(bind_rows(fit_YNPQ(.))) %>%
  unnest(result)
# Separate results into parameters and fitted values
params_YNPQ <- YNPQ_fit %>% 
  group_by(Temperature, Culture, Replicate) %>%
  summarise(YNPQmax = first(YNPQmax),
            E50Y = first(E50Y),
            nY = first(nY),
            r = first(r))
fitted_curve_YNPQ <- YNPQ_fit %>% select(Temperature, Culture, Replicate, PAR_fit, YNPQ_fit)

# Applying the function to each group for general fit (e.g. for plotting)
YNPQ_fit_whole <- filtered_df %>% 
  group_by(Temperature, Culture) %>%
  do(bind_rows(fit_YNPQ(.))) %>%
  unnest(result)
# Separate results into parameters and fitted values 
params_YNPQ_whole <- YNPQ_fit_whole %>% 
  group_by(Temperature, Culture) %>%
  summarise(YNPQmax = first(YNPQmax),
            E50Y = first(E50Y),
            nY = first(nY),
            r = first(r))
fitted_curve_YNPQ_whole <- YNPQ_fit_whole %>% select(Temperature, Culture, PAR_fit, YNPQ_fit)

#' #plot curves
#' 
## ----LC generate whole dataset-----------------------------------------------------------------------------------------------
curve_whole <- full_join(fitted_curve_NPQ_whole, fitted_curve_rETR_whole) %>% 
  full_join(fitted_curve_YNPQ_whole) %>% 
  rename("NPQ" = "NPQ_fit", "rETR" = "rETR_fit", "YNPQ" = "YNPQ_fit") %>%
  pivot_longer(-c(1:3), names_to = "Variable", values_to = "Value") 

#'  
## ----LC Figure 5A------------------------------------------------------------------------------------------------------------
curve_whole %>%
  filter(Variable =="rETR"|Variable =="NPQ") %>%
  # Set factors so that each parameter is displayed in the desired order
  transform(Culture=factor(Culture,levels=c("vde", "wt", "zep3")),
            Temperature=factor(Temperature,levels=c("5", "10", "15", 
                                                    "20", "25", "30")),
            Variable=factor(Variable,levels=c("rETR", "NPQ"))) %>%
  # Plot with stat functions included
  ggplot(aes(PAR_fit, Value, colour = Culture)) +
  stat_summary(data = df_LC %>% 
                 transform(Culture=factor(Culture,
                                          levels=c("vde", "wt", "zep3")),
                           Temperature = factor(Temperature, 
                                                levels = c("5", "10", "15", 
                                                           "20", "25", "30"))) %>%
                 pivot_longer(c("rETR","NPQ"), 
                              names_to = "Variable", values_to = "Value") %>%
                 transform(Variable=factor(Variable,levels=c("rETR", "NPQ"))),
               aes(PAR, Value),
               fun.data = mean_sdl,
               fun.args = list(mult = 1), # Default is 2 SD
               geom = "pointrange", shape = 1, stroke = 0.15, size = 0.25, 
               linewidth = 0.15, alpha = 0.75) +
  geom_line() +
  scale_color_manual(values = c("#F1A25F", "black", "#9437FF"),
                     labels = c(expression(italic("vde KO")), "wt", expression(italic("zep3 KO")))) +
  theme_classic() + # Define theme
  theme(panel.border = element_rect(color = "black", fill = NA),
        axis.text.x = element_text(size = 7),
        legend.text.align = 0,  # Align legend labels to the left
        ) +
  facet_grid(Variable~Temperature, # Define facets
             scales = "free", switch = "y", 
             labeller = labeller(Temperature =
                                   # Adjust facets labelswithout editing data
              c("5"="5°C", "10"="10°C", "15"="15°C", 
                "20"="20°C", "25"="25°C", "30"="30°C"))) + 
  ylab("") +
  xlab(expression(paste("PAR (", mu, "mol photons ", m^-2, s^-1, ")"))) +
  NULL

ggsave(filename=paste("Fig5A.pdf",sep="",collapse=NULL), device="pdf", 
       dpi=700, width = 17.8, height = 7, units = c("cm"))

#' 
## ----Fig 5-statistical test on curve shapes----------------------------------------------------------------------------------
# Filter for the NPQ and rETR variables and the reference Temperature = 20
curve_whole_filtered <- curve_whole %>%
  filter(Variable %in% c("NPQ")) %>%
  transform(Temperature = factor(Temperature, levels = c("20", "5", "10", "15", "25", "30", "35")))  # Set 20C as reference

# Pairwise Comparison with Reference (Temperature = 20)
pairwise_results <- curve_whole_filtered %>%
  group_by(Culture, Variable) %>%
  pairwise_t_test(Value ~ Temperature, ref.group = "20") %>%
  add_significance() %>%
  ungroup() %>%
  select(Culture, Variable, group1, group2, p, p.signif) %>%
  rename(
    Temperature = group1,  # Rename `group1` as `Temperature`
    Comparison = group2    # Rename `group2` as `Comparison`
  )

# Print pairwise comparison results with significance annotations
pairwise_results %>%
  select(Culture, Variable, Temperature, Comparison, p, p.signif)  # Showing p-values and significance

# Export pairwise results to a CSV file
export(pairwise_results, paste("Fig5_pairwise_test.csv",sep="",collapse=NULL))

#' 
#' 
#' # parameters
#' 
## ----LC generate whole dataset for parameters data---------------------------------------------------------------------------
params_whole <- full_join(select(params_rETR, -r), select(params_NPQ, -r)) %>% 
  full_join(select(params_YNPQ, -r)) %>% 
  pivot_longer(-c(1:3), names_to = "Variable", values_to = "Value") 

#' 
## ----LC calculate average and SD---------------------------------------------------------------------------------------------
params_avg <- params_whole %>%
  transform(Variable=factor(Variable, levels=c("alfa", "rETRmax", "Ek", "Eopt", "NPQmax", "E50", "n", "YNPQmax", "E50Y", "nY")))%>%
  group_by(Culture, Variable, Temperature) %>%
  summarise(
    avg = mean(Value, na.rm = TRUE),
    std = sd(Value, na.rm = TRUE)
  ) %>%
print()

export(params_avg, paste("df_LC_params_avg.csv",sep="",collapse=NULL), ";")

#' 
## ----Figure 5B---------------------------------------------------------------------------------------------------------------
params_whole %>%
  # Set factors so that each parameter is displayed in the desired order
  filter(Variable=="Ek"|Variable=="Eopt") %>%
  transform(Culture=factor(Culture,levels=c("vde", "wt", "zep3")),
            Temperature=factor(Temperature,levels=c("5", "10", "15", "20", "25", "30")),
            Variable=factor(Variable, levels=c("Ek", "Eopt"))) %>%
  # Plot with stat functions included
  ggplot(aes(Culture, Value, colour = Culture)) +
  stat_summary(fun.data = mean_sdl,
               fun.args = list(mult = 1), # Default is 2 SD
               geom = "pointrange", shape = 16, size = 0.5, linewidth = 0.5) +
  scale_color_manual(values = c("#F1A25F", "black", "#9437FF"),
                     labels = c(expression(italic("vde KO")), "wt", expression(italic("zep3 KO")))) +
  theme_classic() + # Define theme
  theme(panel.border = element_rect(color = "black", fill = NA),
        legend.text.align = 0,  # Align legend labels to the left
        ) +
  facet_grid(Variable~Temperature, # Define facets
             scales = "free", switch = "y", 
             labeller = labeller(Temperature =      # Adjust facets labelswithout editing data
              c("5"="5°C", "10"="10°C", "15"="15°C", "20"="20°C", "25"="25°C", "30"="30°C"),
             Variable = c("alfa"=" ", "rETRmax"="rETRmax", "Ek"="Ek", "Eopt"="Eopt"))) +
  ylab("") +
  xlab("") +
  scale_x_discrete(breaks = NULL) +
  NULL

ggsave(filename=paste("Fig5B.pdf",sep="",collapse=NULL), device="pdf", 
       dpi=700, width = 17.8, height = 5.5, units = c("cm"))

#' 
## ----Figure 5C---------------------------------------------------------------------------------------------------------------
params_whole %>%
  # Set factors so that each parameter is displayed in the desired order
  filter(Variable=="NPQmax"|Variable=="E50") %>%
  filter(Culture!="vde")%>%
  transform(Culture=factor(Culture,levels=c("wt", "zep3")),
            Temperature=factor(Temperature,levels=c("5", "10", "15", "20", "25", "30")),
            Variable=factor(Variable, levels=c("NPQmax", "E50"))) %>%
  # Plot with stat functions included
  ggplot(aes(Culture, Value, colour = Culture)) +
  stat_summary(fun.data = mean_sdl,
               fun.args = list(mult = 1), # Default is 2 SD
               geom = "pointrange", shape = 16, size = 0.5, linewidth = 0.5) +
  scale_color_manual(values = c("black", "#9437FF"),
                     labels = c("wt", expression(italic("zep3 KO")))) +
  theme_classic() + # Define theme
  theme(panel.border = element_rect(color = "black", fill = NA),
        legend.text.align = 0,  # Align legend labels to the left
        ) +
  facet_grid(Variable~Temperature, # Define facets
             scales = "free", switch = "y", 
             labeller = labeller(Temperature =      # Adjust facets labelswithout editing data
              c("5"="5°C", "10"="10°C", "15"="15°C", "20"="20°C", "25"="25°C", "30"="30°C"))) + 
  ylab("") +
  xlab("") +
  scale_x_discrete(breaks = NULL) +
  NULL

ggsave(filename=paste("Fig5C.pdf",sep="",collapse=NULL), device="pdf", 
       dpi=700, width = 17.8, height = 5.5, units = c("cm"))

#' 
## ----Fig5BC-Normality graphical test for t-test, fig.height=4, fig.width=5.33------------------------------------------------
# Check if parameters data is approx normally distributed, according to simple linear model

# Define the pigments of interest
temp <- c("Ek", "Eopt", "NPQmax", "E50")

# Loop through each pigment and create the corresponding plot with a title
for (variable in temp) {
  print(variable)
  # Set up the layout for 4 plots (2 rows, 2 columns) with desired margins
  par(mfrow = c(2, 2), mai = c(0.35, 0.5, 0.35, 0.5))
  # Create the plot for the current pigment
  plot(lm(Value ~ Temperature+Culture, data = filter(params_whole, Variable == variable)))
}

par(mfrow = c(2, 2), mai=c(0.35,0.5,0.35,0.5)) # Set layout for 4 plots (2 rows, 2 columns) with desired margins


#' 
## ----Fig5BC-Shapiro-Wilk test for t-test-------------------------------------------------------------------------------------
# 0 values are removed or the test cannot be applied
params_whole %>% 
  filter(Variable %in% c("Ek", "Eopt", "NPQmax", "E50")) %>% 
  group_by(Variable, Culture, Temperature) %>% 
  filter(!all(Value == 0)) %>%
  filter(!is.na(Value)) %>%
  filter(n() >= 3) %>%  # Only keep groups with 3 or more values
  shapiro_test(Value) %>%
  add_significance() %>%
  print(n=Inf, width=Inf)

#' 
## ----Fig 5BC-multiple comparison t test--------------------------------------------------------------------------------------
params_whole %>% 
  filter(Variable %in% c("Ek", "Eopt", "NPQmax", "E50")) %>% 
  filter(!is.na(Value)) %>%
  group_by(Variable, Culture) %>% 
  pairwise_t_test(Value ~ Temperature,
         ref.group = "20") %>%
  add_significance() %>%
  print(stat.test, n=Inf, width=Inf) %>%
  export(paste("Fig5BC_t_test.csv",sep="",collapse=NULL))

#' 
## ----Figure 6----------------------------------------------------------------------------------------------------------------
df_LCR_summary %>%
  transform(Culture = factor(Culture, levels = c("vde", "wt", "zep3")),
            Time = factor(Time, levels = unique(Time)),
            Temperature = factor(Temperature)) %>%  # Ensure Time is a factor with unique levels
  ggplot(aes(x = Time, y = Temperature, fill = avg_NPQ)) +  # Use Time as x-axis and Temperature as y-axis
  geom_tile() +   # Create the heatmap
  scale_fill_viridis(option = "viridis") +  # Use viridis color scale
  theme_classic() +
  theme(panel.border = element_rect(color = "black", fill = NA),
        legend.text.align = 0,
        strip.text = element_markdown(),
        axis.text.x = element_blank(),
        axis.title.x = element_text(margin = margin(t = 20))) +
  facet_grid(. ~ Culture, switch = "y",  # Facet by Culture
             labeller = labeller(Culture = c("vde" = "*vde KO*", "wt" = "wt", "zep3" = "*zep3 KO*"))) +
  xlab(expression(paste("PAR (", mu, "mol photons ", m^-2, s^-1, ")"))) +  # Add x-axis label
  ylab("Temperature (°C)") +  # Add y-axis label
  labs(fill = "NPQ") +  # Adjust labels
  NULL

ggsave(filename=paste("Fig6.pdf",sep="",collapse=NULL), device="pdf", dpi=700,  width = 17.8, height = 5.5, units = c("cm"))

#PAR axis scale
df_LCR_summary %>%
  group_by(Time) %>%
  summarise(PAR = unique(PAR)) %>%
  mutate(Time = factor(Time, levels = unique(df_LCR_summary$Time))) %>%
  
  ggplot(aes(x = Time, fill = PAR)) +
  geom_tile(aes(y = 1, height = 0.5)) +  # Adjust height to fit well
  scale_fill_gradient(low = "black", high = "white") +
  theme_void() +
  theme(legend.position = "none",
        axis.text.x = element_text(angle = 90, hjust = 1, size = 7),
        axis.ticks.x = element_blank(),
        axis.text.y = element_blank(),
        axis.ticks.y = element_blank()) +
  scale_x_discrete(labels = df_LCR_summary$PAR) +  # Add PAR labels
  scale_y_continuous(expand = expansion(mult = c(0, 0))) +  # Ensure no extra space
  NULL

ggsave(filename=paste("Fig6_scale.pdf",sep="",collapse=NULL), device="pdf", dpi=700,  width = 5, height = 2, units = c("cm"))

#' 
